# Supplementary material for: Ferritin H deficiency deteriorates cellular iron handling and worsens Salmonella typhimurium infection by triggering hyperinflammation
Source: JCI Insight. 2021 Jul 8;6(13):e141760. doi: 10.1172/jci.insight.141760 (PMC8410025; doi:10.1172/jci.insight.141760)
Supplement: Supplemental Table 1 [file jciinsight-6-141760-s200.xlsx]

## Sheet: table_s1
RefSeqID	HGNC symbol	Regulation	F interaction	P anova inetraction	log2 Estimate interaction
NM_172546	Cnksr3	upregulated	120	4.1e-06	1.5
NM_001173550	C5ar1	upregulated	91	1.2e-05	1.7
NM_008230	Hdc	upregulated	81	1.8e-05	1.8
NM_001172588	Mrgpra2a	upregulated	76	2.3e-05	1.9
NM_010577	Itga5	upregulated	58	6.1e-05	1.2
NM_001042523	Txnrd1	upregulated	56	6.8e-05	1.1
NM_010555	Il1r2	upregulated	54	8.1e-05	2.7
NM_016862	Vti1a	upregulated	52	9.1e-05	0.67
NM_183024	Raver2	upregulated	50	0.0001	1.3
NM_028679	Irak3	upregulated	49	0.00012	1
NM_021511	Rrs1	upregulated	41	0.00021	0.65
NM_013693	Tnf	upregulated	37	0.00029	2.2
NM_021406	Trem1	upregulated	36	0.00033	2.2
NM_177695	Tmc3	upregulated	35	0.00034	1.1
NM_011905	Tlr2	upregulated	35	0.00037	1.1
NM_030209	Crispld2	upregulated	33	0.00043	0.7
NM_008392	Irg1	upregulated	32	0.00047	3.1
NM_019472	Myo10	upregulated	31	0.00055	0.87
NM_011636	Plscr1	upregulated	30	0.00056	1.1
NM_030720	Gpr84	upregulated	30	0.00062	2.7
NM_007707	Socs3	upregulated	29	0.00063	1.3
NM_011521	Sdc4	upregulated	29	0.00066	1
NM_027136	Ovca2	upregulated	29	0.00067	0.87
NM_013671	Sod2	upregulated	28	0.0007	1.2
NM_010493	Icam1	upregulated	28	0.00071	0.96
NM_007695	Chi3l1	upregulated	26	0.0009	1.8
NM_001159402	Upp1	upregulated	26	0.00097	1.5
NM_001242419	4933426M11Rik	upregulated	26	0.00097	0.8
NM_010442	Hmox1	upregulated	25	0.00099	0.82
NM_016847	Avpr1a	upregulated	25	0.001	1.4
NM_007453	Prdx6	upregulated	25	0.0011	0.84
NM_029415	Slc10a6	upregulated	24	0.0011	1.4
NM_010548	Il10	upregulated	24	0.0012	2
NM_183426	Sbno2	upregulated	23	0.0013	0.88
NM_177363	Tarm1	upregulated	24	0.0013	1.9
NM_010720	Lipg	upregulated	22	0.0015	2
NM_021439	Chst11	upregulated	22	0.0016	0.9
NM_015768	Prok2	upregulated	22	0.0016	2.3
NM_011227	Rab20	upregulated	22	0.0016	1.2
NM_008039	Fpr2	upregulated	22	0.0017	1.4
NM_021407	Trem3	upregulated	21	0.0017	1.1
NM_021327	Tnip1	upregulated	21	0.0018	1.1
NM_134005	Enpp3	upregulated	20	0.0022	0.74
NM_010819	Clec4d	upregulated	20	0.0022	2.5
NM_023044	Slc15a3	upregulated	19	0.0023	1.1
NM_172845	Adamts4	upregulated	19	0.0024	1.3
NM_144549	Trib1	upregulated	19	0.0024	0.78
NM_001099624	Rapgef2	upregulated	19	0.0024	0.76
NM_026023	Nudcd2	upregulated	19	0.0025	0.86
NM_001013832	Gpr31b	upregulated	19	0.0025	1.3
NM_020581	Angptl4	upregulated	19	0.0025	1.2
NM_021511	Rrs1	upregulated	19	0.0026	0.62
NM_009397	Tnfaip3	upregulated	18	0.0026	1.6
NM_013521	Fpr1	upregulated	18	0.0027	1.3
NM_001145034	Gm13889	upregulated	18	0.0027	0.96
NM_001126047	Sema4c	upregulated	18	0.0028	1.3
NM_010218	Fjx1	upregulated	18	0.0029	2
NM_001164663	9830001H06Rik	upregulated	18	0.003	0.63
NM_172883	Mfsd7a	upregulated	17	0.0032	0.72
NM_001254761	Rnf128	upregulated	17	0.0032	0.88
NM_029478	Vmp1	upregulated	16	0.0036	1.1
NM_008042	Fpr3	upregulated	17	0.0036	0.78
NM_011819	Gdf15	upregulated	16	0.0037	2
NM_001030294	Olfm4	upregulated	16	0.0038	2
NM_133662	Ier3	upregulated	16	0.0038	1.5
NM_011267	Rgs16	upregulated	16	0.004	1.5
NM_130796	Snx18	upregulated	16	0.004	0.72
NM_008361	Il1b	upregulated	16	0.004	2.1
NM_025541	Asf1a	upregulated	15	0.0044	0.61
NM_025499	Eid3	upregulated	15	0.0046	2
NM_009705	Arg2	upregulated	15	0.0048	1.8
NM_026985	1810033B17Rik	upregulated	15	0.0048	1.2
NM_001042719	Ddhd1	upregulated	15	0.0049	0.66
NM_027878	Dram1	upregulated	15	0.005	0.98
NM_001081211	Ptafr	upregulated	15	0.0051	0.85
NM_178603	Mrpl50	upregulated	15	0.0051	0.69
NM_145827	Nlrp3	upregulated	14	0.0052	0.94
NM_028621	Krtap16-7	upregulated	14	0.0055	0.74
NM_010208	Fgr	upregulated	14	0.0056	0.84
NM_001109914	Apold1	upregulated	14	0.0056	1.1
NM_011369	Shcbp1	upregulated	14	0.0056	1.7
NM_001083894	Liph	upregulated	14	0.0061	1.1
NM_001081695	Dnmt3l	upregulated	14	0.0062	0.78
NM_019777	Ikbke	upregulated	13	0.0064	1
NM_010344	Gsr	upregulated	13	0.0065	0.85
NM_028968	Ifitm7	upregulated	13	0.0066	2.5
NM_023146	Ranbp17	upregulated	13	0.0068	0.83
NM_026835	Ms4a6d	upregulated	13	0.0068	2.2
NM_009140	Cxcl2	upregulated	13	0.0068	2.9
NM_020001	Clec4n	upregulated	13	0.0068	0.71
NM_009619	Adam3	upregulated	13	0.0069	0.93
NM_133955	Rhou	upregulated	13	0.0072	1
NM_008381	Inhbb	upregulated	12	0.0077	0.86
NM_177773	4933408B17Rik	upregulated	12	0.0077	0.82
NM_025923	Fancl	upregulated	12	0.0079	0.98
NM_009136	Scrg1	upregulated	12	0.0082	1.8
NM_013612	Slc11a1	upregulated	12	0.0087	0.76
NM_029075	Stx11	upregulated	12	0.0089	1
NM_011345	Sele	upregulated	12	0.0091	1.6
NM_029909	C330018D20Rik	upregulated	12	0.0092	0.7
NM_016693	Map3k6	upregulated	12	0.0092	0.89
NM_030612	Nfkbiz	upregulated	12	0.0094	1.6
NM_001039088	4930549G23Rik	upregulated	12	0.0094	0.61
NM_011333	Ccl2	upregulated	11	0.0095	2.5
NM_010554	Il1a	upregulated	11	0.0095	2.7
NM_175122	Rab39b	upregulated	11	0.0095	0.6
NM_026312	2610029G23Rik	upregulated	11	0.0098	0.62
NM_178362	Sorbs1	upregulated	11	0.0099	0.62
NM_001004174	AA467197	upregulated	11	0.01	1.5
NM_001083957	Car1	upregulated	11	0.01	0.63
NM_174851	Il28ra	upregulated	11	0.01	0.92
NM_001085530	Gm13298	upregulated	11	0.01	1.2
NM_007513	Slc7a1	upregulated	11	0.01	0.9
NM_001110856	Crem	upregulated	11	0.011	0.61
NM_001001495	Tnip3	upregulated	11	0.011	3.8
NM_001038604	Clec5a	upregulated	11	0.011	2.8
NM_172825	Gpr128	upregulated	10	0.012	0.79
NM_013642	Dusp1	upregulated	10	0.012	1.2
NM_009841	Cd14	upregulated	10	0.012	0.99
NM_153511	Il1f9	upregulated	10	0.012	2.4
NM_145133	Tifa	upregulated	11	0.012	0.61
NM_177371	Tnfsf15	upregulated	10	0.012	1.5
NM_016748	Ctps	upregulated	10	0.012	0.82
NM_008773	P2ry2	upregulated	10	0.012	0.77
NM_026792	Agpat5	upregulated	10	0.012	0.59
NM_001081249	Vcan	upregulated	10	0.013	1.9
NM_009226	Snrpd1	upregulated	10	0.013	0.63
NM_001039701	Il1rn	upregulated	10	0.013	1.4
NM_207680	Bcl2l11	upregulated	10	0.013	0.68
NM_019948	Clec4e	upregulated	10	0.013	2.8
NM_130447	Dusp16	upregulated	10	0.013	1.1
NM_026531	Aen	upregulated	10	0.013	0.7
NM_025372	Tipin	upregulated	10	0.013	0.96
NM_177320	Pik3r5	upregulated	9.8	0.014	0.64
NM_001081957	Gm11428	upregulated	9.7	0.014	0.82
NM_008576	Abcc1	upregulated	9.9	0.014	0.68
NM_028712	Rap2b	upregulated	9.7	0.014	0.73
NM_027808	Alpk1	upregulated	9.7	0.014	1.1
NM_001199961	4933409K07Rik	upregulated	9.9	0.014	1.1
NM_001011859	Olfr965	upregulated	9.8	0.014	0.63
NM_031252	Il23a	upregulated	9.4	0.015	0.84
NM_134050	Rab15	upregulated	9.5	0.015	0.66
NM_145938	Rpp40	upregulated	9.5	0.015	0.67
NM_007826	Dach1	upregulated	9.6	0.015	0.78
NM_009404	Tnfsf9	upregulated	9.5	0.015	1.1
NM_053088	Ifitm5	upregulated	9.6	0.015	0.65
NM_001168578	Tceal8	upregulated	9.5	0.015	0.65
NM_010755	Maff	upregulated	9.2	0.016	0.67
NM_010728	Lox	upregulated	9	0.017	1.7
NM_001135150	Slc39a8	upregulated	8.9	0.017	0.88
NM_023048	Asb4	upregulated	9	0.017	0.92
NM_008608	Mmp14	upregulated	8.7	0.018	1.2
NM_172612	Rnd1	upregulated	8.8	0.018	1.4
NM_001082542	Gm5416	upregulated	8.8	0.018	2.4
NM_010909	Nfkbil1	upregulated	8.7	0.018	0.67
NM_001142959	Bcl2l15	upregulated	8.8	0.018	1.4
NM_009763	Bst1	upregulated	8.8	0.018	0.64
NM_054056	Pawr	upregulated	8.7	0.019	0.71
NM_011410	Slfn4	upregulated	8.5	0.019	1.9
NM_012010	Eif2s3x	upregulated	8.6	0.019	1
NM_175236	Adhfe1	upregulated	8.3	0.02	0.86
NM_018784	St3gal6	upregulated	8.3	0.02	0.72
NM_172872	Kank4	upregulated	8.4	0.02	0.64
NM_008630	Mt2	upregulated	8.3	0.02	0.81
NM_009742	Bcl2a1a	upregulated	8.3	0.02	0.71
NM_025380	Eef1e1	upregulated	8.2	0.021	0.8
NM_007746	Map3k8	upregulated	8.2	0.021	0.9
NM_016804	Mtx2	upregulated	8.2	0.021	0.67
NM_008176	Cxcl1	upregulated	8.2	0.021	2.2
NM_009396	Tnfaip2	upregulated	8	0.022	1.5
NM_013558	Hspa1l	upregulated	8	0.022	0.88
NM_025531	Slmo2	upregulated	8.1	0.022	0.64
NM_011712	Wbp5	upregulated	8	0.022	0.96
NM_019501	Pdss1	upregulated	7.8	0.023	0.87
NM_024495	Car13	upregulated	7.8	0.023	1.2
NM_011674	Ugt8a	upregulated	7.9	0.023	0.64
NM_001085530	Gm13298	upregulated	7.8	0.023	0.7
NM_001085530	Gm13298	upregulated	7.8	0.023	0.7
NM_001177481	Gm10104	upregulated	7.8	0.023	0.61
NM_008611	Mmp8	upregulated	7.9	0.023	2
NM_001199940	Serpina3i	upregulated	7.7	0.024	1
NM_181596	Retnlg	upregulated	7.7	0.024	1.4
NM_173182	Fndc3b	upregulated	7.7	0.024	0.6
NM_031168	Il6	upregulated	7.7	0.024	2.9
NM_028481	Ccdc18	upregulated	7.8	0.024	1.8
NM_025999	Rnf141	upregulated	7.7	0.024	0.63
NM_028852	Spatc1	upregulated	7.6	0.025	1.2
NM_001161790	Mefv	upregulated	7.6	0.025	0.73
NM_026120	2410127L17Rik	upregulated	7.6	0.025	0.62
NM_009398	Tnfaip6	upregulated	7.5	0.025	2.1
NM_008360	Il18	upregulated	7.6	0.025	0.85
NM_028314	2700097O09Rik	upregulated	7.4	0.026	0.69
NM_001252478	Slc30a6	upregulated	7.4	0.026	0.59
NM_172659	Slc2a6	upregulated	7.4	0.026	0.86
NM_011231	Rabggtb	upregulated	7.4	0.026	0.85
NM_010766	Marco	upregulated	7.3	0.027	1
NM_175128	4930430F08Rik	upregulated	7.3	0.027	1.2
NM_017372	Lyz2	upregulated	7.3	0.027	0.67
NM_009141	Cxcl5	upregulated	7.3	0.027	2.5
NM_025465	1810029B16Rik	upregulated	7.2	0.027	1.6
NM_026536	Atp5s	upregulated	7.2	0.028	0.64
NM_010234	Fos	upregulated	7.1	0.028	0.59
NM_029942	Prelid2	upregulated	7.2	0.028	0.94
NM_008249	Tfb2m	upregulated	7.1	0.029	1.1
NM_007679	Cebpd	upregulated	7.1	0.029	0.86
NM_025485	Mrps22	upregulated	7	0.029	0.71
NM_008147	Gp49a	upregulated	7	0.03	2
NM_001011770	Olfr332	upregulated	7	0.03	0.6
NM_001195284	Fsd1l	upregulated	6.9	0.03	0.9
NM_009123	Nkx1-2	upregulated	6.9	0.03	0.63
NM_011692	Vbp1	upregulated	6.9	0.03	0.83
NM_001033339	Mmp25	upregulated	6.9	0.031	0.73
NM_001204201	Spp1	upregulated	6.9	0.031	1.6
NM_001103157	Steap2	upregulated	6.8	0.031	0.6
NM_145706	Nup43	upregulated	6.7	0.032	0.84
NM_013632	Pnp	upregulated	6.6	0.033	0.63
NM_175151	Tatdn1	upregulated	6.6	0.033	1.3
NM_001025375	Wdr61	upregulated	6.6	0.033	0.59
NM_009851	Cd44	upregulated	6.5	0.034	0.7
NM_001082960	Itgam	upregulated	6.5	0.034	0.66
NM_133733	9030425E11Rik	upregulated	6.6	0.034	0.66
NM_001039209	Gm13152	upregulated	6.4	0.035	1
NM_009026	Rasd1	upregulated	6.4	0.036	0.88
NM_172809	Sacs	upregulated	6.3	0.036	0.83
NM_146238	Gemin8	upregulated	6.4	0.036	0.85
NM_001172092	Depdc1a	upregulated	6.3	0.037	1.7
NM_011990	Slc7a11	upregulated	6.3	0.037	2.2
NM_001111277	Eif2b3	upregulated	6.3	0.037	0.7
NM_178892	Tiparp	upregulated	6.2	0.037	0.67
NM_031863	Cenpq	upregulated	6.2	0.038	1.3
NM_010119	Ehd1	upregulated	6.2	0.038	0.71
NM_175512	Dhrs9	upregulated	6.2	0.038	1.5
NM_001199123	Spc25	upregulated	6.1	0.038	1.1
NM_007615	Ctnnd1	upregulated	6.2	0.038	0.67
NM_175314	Adamts9	upregulated	6.2	0.038	1.3
NM_028000	Ppapdc1b	upregulated	6.1	0.038	0.6
NM_013532	Lilrb4	upregulated	6.1	0.039	1.3
NM_019499	Mad2l1	upregulated	6.1	0.039	0.91
NM_009971	Csf3	upregulated	6	0.04	2
NM_138745	Mthfd1	upregulated	6	0.04	0.74
NM_023233	Trim13	upregulated	6	0.04	0.63
NM_013599	Mmp9	upregulated	6	0.04	1
NM_001104645	Vmn2r55	upregulated	6	0.04	0.77
NM_024435	Nts	upregulated	5.9	0.041	1.7
NM_025959	Psmc6	upregulated	6	0.041	1.2
NM_175265	6720463M24Rik	upregulated	5.9	0.041	0.64
NM_026276	Aasdhppt	upregulated	6	0.041	0.8
NM_013652	Ccl4	upregulated	5.8	0.042	1.6
NM_008765	Orc2	upregulated	5.8	0.043	0.81
NM_013562	Ifrd1	upregulated	5.8	0.043	0.91
NM_029478	Vmp1	upregulated	5.7	0.044	0.93
NM_008722	Npm1	upregulated	5.7	0.044	1
NM_011337	Ccl3	upregulated	5.7	0.044	1.8
NM_015804	Atp11a	upregulated	5.7	0.044	0.59
NM_001168225	Morf4l2	upregulated	5.7	0.044	0.61
NM_009834	Ccrn4l	upregulated	5.6	0.045	1
NM_001190461	Hilpda	upregulated	5.6	0.045	0.64
NM_009252	Serpina3n	upregulated	5.6	0.046	1.2
NM_145077	Ucn2	upregulated	5.6	0.046	1.1
NM_001001332	BC117090	upregulated	5.5	0.047	1.2
NM_026053	Gemin6	upregulated	5.5	0.047	0.68
NM_183177	Zfp811	upregulated	5.5	0.047	1
NM_001270426	Gm9782	upregulated	5.5	0.047	0.61
NM_025635	Zwint	upregulated	5.4	0.048	0.67
NM_027213	Med6	upregulated	5.4	0.048	0.91
NM_001013376	Rpp38	upregulated	5.4	0.048	0.85
NM_133836	Il15ra	upregulated	5.4	0.049	0.59
NM_139303	Kif18a	upregulated	5.3	0.05	1.8
NM_019716	Orc6	upregulated	5.3	0.05	0.89
NM_007691	Chek1	upregulated	5.3	0.05	0.89
NM_001037917	Gm6377	upregulated	5.3	0.05	1.5
NM_001159697	Ccdc48	downregulated	110	6.8e-06	-0.62
NM_054077	Prelp	downregulated	91	1.2e-05	-1.2
NM_026677	Rab13	downregulated	84	1.6e-05	-0.9
NM_011441	Sox17	downregulated	75	2.5e-05	-1.1
NM_026793	Myct1	downregulated	73	2.7e-05	-1.4
NM_177566	Arhgef15	downregulated	58	6.1e-05	-0.64
NM_053199	Cadm3	downregulated	55	7.5e-05	-1.4
NM_145373	Sectm1a	downregulated	47	0.00013	-2.4
NM_027982	Ppm1j	downregulated	42	0.00019	-0.87
NM_153789	Mylip	downregulated	41	0.00021	-0.62
NM_008058	Fzd8	downregulated	41	0.00021	-1.8
NM_013748	Clnk	downregulated	41	0.00021	-0.93
NM_026505	Bambi	downregulated	40	0.00023	-1.2
NM_178870	F930015N05Rik	downregulated	38	0.00026	-0.96
NM_027280	Nkd1	downregulated	38	0.00028	-1.3
NM_010703	Lef1	downregulated	36	0.00032	-1
NM_010780	Cma1	downregulated	36	0.00033	-1.3
NM_011616	Cd40lg	downregulated	35	0.00034	-0.91
NM_010320	Gng8	downregulated	34	0.00039	-0.89
NM_001033210	Pls1	downregulated	34	0.00039	-0.88
NM_001040072	Nynrin	downregulated	33	0.00044	-0.74
NM_016703	Preb	downregulated	33	0.00045	-0.64
NM_183180	Tspan18	downregulated	32	0.00047	-0.9
NM_007542	Bgn	downregulated	32	0.00047	-0.67
NM_013460	Adra1d	downregulated	32	0.00048	-1.1
NM_009382	Thy1	downregulated	32	0.00048	-1
NM_010370	Gzma	downregulated	32	0.0005	-1.2
NM_138683	Rspo1	downregulated	31	0.00051	-0.82
NM_027817	Grap	downregulated	31	0.00052	-1.1
NM_020589	Zfp467	downregulated	31	0.00056	-1.2
NM_009858	Cd8b1	downregulated	30	0.00058	-1
NM_153778	Atoh8	downregulated	30	0.00058	-0.88
NM_025449	Nicn1	downregulated	30	0.00058	-1.1
NM_010689	Lat	downregulated	30	0.0006	-0.78
NM_024469	Bhlhe41	downregulated	30	0.00061	-0.88
NM_008695	Nid2	downregulated	29	0.00064	-0.69
NM_019492	Rgs3	downregulated	29	0.00065	-0.73
NM_175366	Mex3b	downregulated	29	0.00067	-0.68
NM_007655	Cd79a	downregulated	29	0.00068	-1
NM_016970	Klrg1	downregulated	28	0.0007	-1.3
NM_009910	Cxcr3	downregulated	28	0.0007	-0.84
NM_172907	Olfml1	downregulated	28	0.00071	-1.8
NM_021896	Gucy1a3	downregulated	28	0.00073	-1.9
NM_177793	9030224M15Rik	downregulated	28	0.00074	-0.78
NM_007650	Cd5	downregulated	28	0.00074	-1.1
NM_001033329	Arhgef9	downregulated	28	0.00075	-0.7
NM_130904	Cd209d	downregulated	27	0.00081	-2
NM_025809	Clec14a	downregulated	27	0.00082	-1.1
NM_205823	Tlr12	downregulated	27	0.00082	-1.4
NM_134250	Havcr2	downregulated	27	0.00083	-1.6
NM_001202445	Mapk8ip1	downregulated	27	0.00083	-0.92
NM_011734	Siae	downregulated	27	0.00084	-0.87
NM_146052	Lrrc3b	downregulated	27	0.00086	-0.71
NM_010216	Figf	downregulated	27	0.00086	-1
NM_010651	Klra9	downregulated	27	0.00087	-2.1
NM_178650	Tbc1d10c	downregulated	26	0.00088	-1.1
NM_053190	S1pr5	downregulated	26	0.00088	-1.3
NM_019626	Cbln1	downregulated	26	0.0009	-0.63
NM_029398	Tmem14a	downregulated	26	0.00092	-0.77
NM_026279	Bend5	downregulated	26	0.00093	-0.88
NM_027363	2010110P09Rik	downregulated	26	0.00093	-1.7
NM_026979	C1qtnf2	downregulated	26	0.00095	-1
NM_008741	Nsg2	downregulated	26	0.00098	-0.91
NM_001081161	Fam171a1	downregulated	25	0.001	-1.1
NM_175092	Rhof	downregulated	25	0.001	-1.1
NM_010200	Fgf13	downregulated	25	0.001	-0.67
NM_011582	Thbs4	downregulated	24	0.0011	-0.8
NM_007549	Blk	downregulated	25	0.0011	-1
NM_016678	Reck	downregulated	25	0.0011	-0.88
NM_001146048	Lrrc1	downregulated	25	0.0011	-0.97
NM_001033337	Ttc38	downregulated	24	0.0012	-0.64
NM_009128	Scd2	downregulated	24	0.0012	-1.4
NM_007903	Edn3	downregulated	24	0.0012	-0.86
NM_001079822	Tcf7l1	downregulated	24	0.0012	-0.91
NM_001039562	Lrp2bp	downregulated	24	0.0012	-0.96
NM_011943	Map2k6	downregulated	23	0.0013	-1.3
NM_026280	Mxra7	downregulated	23	0.0013	-1.4
NM_054042	Cd248	downregulated	24	0.0013	-1.5
NM_001201367	Tmem200b	downregulated	23	0.0013	-1
NM_010136	Eomes	downregulated	23	0.0013	-1.3
NM_009514	Vpreb3	downregulated	23	0.0014	-1.3
NM_001098789	Ndufa4l2	downregulated	23	0.0014	-1.2
NM_147220	Abca9	downregulated	23	0.0014	-2.2
NM_145459	Zfp503	downregulated	23	0.0014	-0.69
NM_016911	Srpx	downregulated	23	0.0014	-1.6
NM_007933	Eno3	downregulated	22	0.0015	-0.9
NM_010517	Igfbp4	downregulated	22	0.0015	-0.75
NM_175096	Stbd1	downregulated	22	0.0015	-1.2
NM_153574	Fam13a	downregulated	22	0.0015	-1.3
NM_145580	U2af1l4	downregulated	22	0.0015	-0.62
NM_019576	Thsd1	downregulated	22	0.0015	-0.67
NM_011250	Rbl2	downregulated	22	0.0015	-0.72
NM_181418	Ushbp1	downregulated	22	0.0015	-0.66
NM_010729	Loxl1	downregulated	22	0.0015	-1.1
NM_001161799	Mfap2	downregulated	22	0.0016	-0.78
NM_008698	Nipsnap1	downregulated	21	0.0017	-0.59
NM_153391	Wdr19	downregulated	21	0.0017	-0.65
NM_013586	Loxl3	downregulated	21	0.0017	-0.82
NM_178869	Ttll1	downregulated	21	0.0018	-0.61
NM_008518	Ltb	downregulated	21	0.0018	-0.76
NM_001081445	Ncam1	downregulated	21	0.0018	-0.7
NM_013566	Itgb7	downregulated	21	0.0019	-1.2
NM_013486	Cd2	downregulated	21	0.0019	-0.91
NM_008321	Id3	downregulated	21	0.0019	-0.96
NM_001252656	Kcnab2	downregulated	21	0.0019	-0.61
NM_020044	Lat2	downregulated	21	0.0019	-1
NM_001199246	Maged2	downregulated	21	0.0019	-0.77
NM_138741	Sdpr	downregulated	20	0.002	-1.3
NM_013864	Ndrg2	downregulated	20	0.002	-0.62
NM_029999	Lbh	downregulated	20	0.002	-1.3
NM_001163557	Ppfibp2	downregulated	20	0.002	-0.84
NM_030261	Sesn3	downregulated	20	0.002	-1.1
NM_011798	Xcr1	downregulated	20	0.002	-1.3
NM_007554	Bmp4	downregulated	20	0.0021	-1.3
NM_153422	Pde5a	downregulated	20	0.0021	-1
NM_145711	Tox	downregulated	20	0.0021	-0.6
NM_175362	Card11	downregulated	20	0.0021	-1.1
NM_175525	D630042P16Rik	downregulated	20	0.0021	-0.68
NM_010737	Klrb1a	downregulated	20	0.0021	-1.6
NM_001130174	Tnnt2	downregulated	20	0.0022	-1.3
NM_011235	Rad51l3	downregulated	20	0.0022	-0.74
NM_181277	Col14a1	downregulated	20	0.0022	-1.3
NM_020578	Ehd3	downregulated	20	0.0022	-0.61
NM_016719	Grb14	downregulated	20	0.0022	-0.81
NM_032418	Dmpk	downregulated	20	0.0022	-0.85
NM_153068	Ehd2	downregulated	20	0.0022	-0.81
NM_011838	Lynx1	downregulated	19	0.0023	-1.1
NM_009047	Rem1	downregulated	19	0.0023	-0.74
NM_001033491	Gm1965	downregulated	19	0.0023	-0.97
NM_013670	Snrpn	downregulated	19	0.0023	-0.69
NM_023596	Slc29a3	downregulated	19	0.0024	-1.1
NM_025831	1300014I06Rik	downregulated	19	0.0024	-0.8
NM_011711	Fmnl3	downregulated	19	0.0024	-0.84
NM_031176	Tnxb	downregulated	19	0.0024	-0.95
NM_172132	Kdm4b	downregulated	19	0.0024	-0.65
NM_016933	Ptprcap	downregulated	19	0.0024	-0.83
NM_010165	Eya2	downregulated	19	0.0024	-0.67
NM_025785	Fbxo25	downregulated	19	0.0024	-0.72
NM_153535	Fam149a	downregulated	19	0.0024	-0.61
NM_009987	Cx3cr1	downregulated	19	0.0024	-1.2
NM_011812	Fbln5	downregulated	19	0.0025	-1.7
NM_026439	Ccdc80	downregulated	19	0.0025	-2.2
NM_008397	Itga6	downregulated	19	0.0025	-0.94
NM_011618	Tnnt1	downregulated	19	0.0025	-0.79
NM_026436	Tmem86a	downregulated	18	0.0027	-1.8
NM_010934	Npy1r	downregulated	18	0.0027	-1.5
NM_007648	Cd3e	downregulated	18	0.0027	-1.1
NM_001034910	Defb42	downregulated	18	0.0028	-0.97
NM_026142	3632451O06Rik	downregulated	18	0.0028	-0.94
NM_009416	Tpm2	downregulated	18	0.0028	-0.66
NM_010518	Igfbp5	downregulated	18	0.0029	-1.5
NM_201351	Cybasc3	downregulated	18	0.0029	-0.87
NM_026821	D4Bwg0951e	downregulated	18	0.0029	-1.1
NM_010255	Gamt	downregulated	18	0.003	-1.6
NM_133687	Cxxc5	downregulated	18	0.003	-1.2
NM_008516	Lrrn1	downregulated	18	0.003	-1.1
NM_010129	Emp3	downregulated	18	0.003	-0.66
NM_026012	Nradd	downregulated	18	0.003	-0.8
NM_016701	Nes	downregulated	17	0.0031	-0.61
NM_008320	Irf8	downregulated	17	0.0031	-0.8
NM_175380	Gpd1l	downregulated	18	0.0031	-0.68
NM_145509	5430435G22Rik	downregulated	17	0.0032	-1.6
NM_033474	Arvcf	downregulated	17	0.0032	-1.5
NM_178785	Rasal3	downregulated	17	0.0032	-0.65
NM_013526	Gdf6	downregulated	17	0.0032	-1.3
NM_001081441	Wdr86	downregulated	17	0.0032	-0.63
NM_146184	B3gnt8	downregulated	17	0.0032	-1.8
NM_153459	Dusp7	downregulated	17	0.0032	-0.81
NM_009107	Rxrg	downregulated	17	0.0034	-0.73
NM_026038	2810055F11Rik	downregulated	17	0.0034	-0.65
NM_016753	Lxn	downregulated	17	0.0034	-0.76
NM_001253706	Sept6	downregulated	17	0.0034	-0.81
NM_172557	Rufy1	downregulated	17	0.0035	-0.76
NM_134022	6330403K07Rik	downregulated	17	0.0035	-1.3
NM_008304	Sdc2	downregulated	17	0.0035	-1.1
NM_013520	Flt3l	downregulated	17	0.0035	-0.89
NM_009131	Clec11a	downregulated	16	0.0036	-1.6
NM_025341	Abhd6	downregulated	16	0.0037	-0.89
NM_001164481	Sipa1	downregulated	16	0.0037	-0.6
NM_010116	Klk1b9	downregulated	16	0.0037	-1
NM_013476	Ar	downregulated	16	0.0037	-0.9
NM_183319	Xkrx	downregulated	16	0.0037	-1
NM_207624	Ace	downregulated	16	0.0038	-1.5
NM_177632	Fam43a	downregulated	16	0.0038	-1.1
NM_025325	Haao	downregulated	16	0.0038	-1
NM_008059	G0s2	downregulated	16	0.0039	-0.8
NM_009213	Smpd2	downregulated	16	0.0039	-1
NM_027196	Pold4	downregulated	16	0.0039	-1
NM_031247	Gimap3	downregulated	16	0.0039	-0.64
NM_010628	Kif9	downregulated	16	0.0039	-1.2
NM_001012324	Ecm2	downregulated	16	0.004	-0.97
NM_009539	Zap70	downregulated	16	0.0041	-1.1
NM_009593	Abcg1	downregulated	16	0.0041	-1
NM_172621	Clic5	downregulated	16	0.0041	-1.5
NM_153403	Eif2c1	downregulated	16	0.0041	-0.67
NM_024283	1500015O10Rik	downregulated	16	0.0042	-1.5
NM_029537	Tmem98	downregulated	16	0.0042	-0.94
NM_010733	Lrrn3	downregulated	16	0.0042	-1.4
NM_001039115	Zkscan4	downregulated	16	0.0042	-0.65
NM_011861	Pacsin1	downregulated	16	0.0042	-0.77
NM_001001183	Tmem204	downregulated	16	0.0042	-1
NM_011035	Pak1	downregulated	16	0.0042	-1.1
NM_011459	Serpinb8	downregulated	15	0.0043	-1.3
NM_001160215	Fcrla	downregulated	15	0.0044	-0.88
NM_008495	Lgals1	downregulated	15	0.0046	-0.7
NM_010386	H2-DMa	downregulated	15	0.0046	-0.88
NM_010735	Lta	downregulated	15	0.0046	-0.74
NM_011988	Slc27a3	downregulated	15	0.0046	-1.2
NM_011101	Prkca	downregulated	15	0.0047	-0.69
NM_026346	Fbxo32	downregulated	15	0.0047	-0.94
NM_025285	Stmn2	downregulated	15	0.0047	-0.83
NM_011303	Dhrs3	downregulated	15	0.0047	-0.92
NM_021334	Itgax	downregulated	15	0.0047	-0.98
NM_001033533	Ccdc102a	downregulated	15	0.0047	-0.96
NM_178415	Bbs9	downregulated	15	0.0047	-0.82
NM_007440	Alox12	downregulated	15	0.0048	-0.79
NM_001243857	Fam124a	downregulated	15	0.0048	-0.66
NM_001163138	Card6	downregulated	15	0.0048	-0.8
NM_007743	Col1a2	downregulated	15	0.0048	-0.82
NM_019521	Gas6	downregulated	15	0.0048	-1.6
NM_011218	Ptprs	downregulated	15	0.0049	-0.72
NM_029568	Mfap4	downregulated	15	0.005	-0.92
NM_007485	Rhod	downregulated	15	0.005	-1
NM_001252578	Sulf2	downregulated	15	0.005	-1
NM_021309	Sh2d2a	downregulated	15	0.005	-0.78
NM_183168	P2ry6	downregulated	15	0.005	-0.69
NM_009238	Sox4	downregulated	15	0.0051	-0.98
NM_172961	Abat	downregulated	15	0.0051	-0.77
NM_173788	Npr2	downregulated	15	0.0051	-0.85
NM_172118	Myl9	downregulated	14	0.0053	-0.59
NM_008376	Gimap1	downregulated	14	0.0053	-0.75
NM_009964	Cryab	downregulated	14	0.0054	-1.5
NM_144946	Neto1	downregulated	14	0.0055	-0.96
NM_028235	Ttc30b	downregulated	14	0.0055	-1.1
NM_024441	Hspb2	downregulated	14	0.0055	-1.3
NM_138742	Nap1l3	downregulated	14	0.0055	-0.72
NM_001163608	Plxdc1	downregulated	14	0.0056	-0.93
NM_010881	Ncoa1	downregulated	14	0.0057	-0.77
NM_153791	Flywch1	downregulated	14	0.0058	-0.73
NM_198429	Nfatc1	downregulated	14	0.0058	-0.73
NM_013914	Snai3	downregulated	14	0.0058	-0.7
NM_053201	Magee1	downregulated	14	0.0058	-0.78
NM_001145972	Gpr114	downregulated	14	0.0059	-0.63
NM_021355	Fmod	downregulated	14	0.006	-0.59
NM_183163	Rhbdl2	downregulated	14	0.006	-0.68
NM_172874	Podn	downregulated	14	0.006	-0.82
NM_026972	Cd209b	downregulated	14	0.006	-2
NM_134000	Traf3ip2	downregulated	14	0.0061	-0.71
NM_025659	Abi3	downregulated	14	0.0061	-0.86
NM_007575	Ciita	downregulated	14	0.0061	-0.82
NM_178394	Jakmip1	downregulated	14	0.0061	-0.65
NM_016803	Chst3	downregulated	14	0.0062	-1
NM_001177302	Rara	downregulated	14	0.0062	-0.79
NM_032003	Enpp5	downregulated	14	0.0062	-0.73
NM_001161765	Fmo5	downregulated	14	0.0062	-0.75
NM_018804	Syt11	downregulated	14	0.0062	-0.63
NM_031402	Crispld1	downregulated	13	0.0063	-1.7
NM_019866	Spib	downregulated	13	0.0063	-1.3
NM_153582	Cmtm4	downregulated	13	0.0064	-1
NM_018867	Cpxm2	downregulated	13	0.0065	-1.2
NM_178767	Agmo	downregulated	13	0.0066	-1.2
NM_026439	Ccdc80	downregulated	13	0.0066	-1.8
NM_001042660	Smad7	downregulated	13	0.0066	-0.72
NM_010693	Lck	downregulated	13	0.0066	-0.76
NM_013508	Elk3	downregulated	13	0.0067	-0.62
NM_007436	Aldh3a1	downregulated	13	0.0067	-0.73
NM_177611	Psd4	downregulated	13	0.0068	-0.59
NM_207206	Lpcat4	downregulated	13	0.0068	-0.72
NM_008452	Klf2	downregulated	13	0.0068	-1.1
NM_026674	Aph1c	downregulated	13	0.0069	-1.5
NM_177708	Rtn4rl1	downregulated	13	0.007	-0.88
NM_026679	D14Ertd449e	downregulated	13	0.007	-0.87
NM_022888	Folr4	downregulated	13	0.007	-0.88
NM_001252207	Kcnj16	downregulated	13	0.0071	-2.8
NM_001162925	Nudt17	downregulated	13	0.0071	-0.96
NM_011545	Tcf21	downregulated	13	0.0073	-2.2
NM_008343	Igfbp3	downregulated	13	0.0073	-1
NM_001081114	Clip3	downregulated	13	0.0073	-0.6
NM_145467	Itgbl1	downregulated	13	0.0074	-0.89
NM_026516	Tmem178	downregulated	13	0.0074	-0.94
NM_007645	Cd37	downregulated	13	0.0074	-0.65
NM_008052	Dtx1	downregulated	13	0.0075	-0.8
NM_024264	Cyp27a1	downregulated	13	0.0076	-1.3
NM_009854	Cd7	downregulated	13	0.0076	-1.4
NM_013584	Lifr	downregulated	13	0.0076	-1.1
NM_178615	Rgmb	downregulated	13	0.0076	-0.83
NM_013781	Sh2d3c	downregulated	13	0.0076	-0.83
NM_172866	Rgp1	downregulated	13	0.0076	-0.93
NM_025540	Sln	downregulated	13	0.0076	-1.8
NM_001164117	1110046J04Rik	downregulated	13	0.0077	-0.88
NM_174848	Crybg3	downregulated	12	0.0077	-0.94
NM_023320	Plekho1	downregulated	13	0.0077	-0.82
NM_146179	Zfp418	downregulated	12	0.0077	-0.79
NM_026555	Rcn3	downregulated	12	0.0077	-0.65
NM_009506	Vegfc	downregulated	12	0.0077	-0.85
NM_146219	Klhl36	downregulated	12	0.0077	-0.73
NM_019479	Hes6	downregulated	12	0.0078	-1
NM_011581	Thbs2	downregulated	12	0.0078	-1
NM_029723	Dapl1	downregulated	12	0.0078	-1
NM_177091	Fndc7	downregulated	12	0.0078	-1.1
NM_001037755	Baiap2	downregulated	12	0.0079	-0.86
NM_011416	Smarca2	downregulated	12	0.0079	-0.83
NM_080455	Tshz2	downregulated	12	0.008	-0.67
NM_019507	Tbx21	downregulated	12	0.0082	-0.89
NM_001195065	Phactr2	downregulated	12	0.0083	-0.77
NM_146167	Gimap7	downregulated	12	0.0083	-1
NM_133238	Cd209a	downregulated	12	0.0083	-2
NM_146014	Ccm2	downregulated	12	0.0084	-0.67
NM_010742	Ly6d	downregulated	12	0.0084	-1.1
NM_009343	Phf1	downregulated	12	0.0084	-0.78
NM_145852	Ropn1l	downregulated	12	0.0085	-0.95
NM_175425	C1qtnf7	downregulated	12	0.0085	-0.85
NM_052992	Fxyd1	downregulated	12	0.0085	-1.4
NM_021273	Ckb	downregulated	12	0.0086	-1.2
NM_010389	H2-Ob	downregulated	12	0.0087	-0.68
NM_032393	Mtap1a	downregulated	12	0.0087	-0.68
NM_007976	F5	downregulated	12	0.0089	-0.82
NM_139300	Mylk	downregulated	12	0.0089	-0.63
NM_026878	Rasl11b	downregulated	12	0.0089	-1
NM_145700	Ccrl1	downregulated	12	0.0089	-0.73
NM_008986	Ptrf	downregulated	12	0.009	-0.81
NM_001167818	Rnls	downregulated	12	0.009	-0.63
NM_080555	Ppap2b	downregulated	12	0.009	-0.82
NM_145475	Cerk	downregulated	12	0.0091	-0.74
NM_019739	Foxo1	downregulated	12	0.0092	-0.71
NM_175478	Lrfn3	downregulated	12	0.0092	-1.1
NM_013487	Cd3d	downregulated	12	0.0092	-0.71
NM_145611	Kank2	downregulated	12	0.0092	-0.61
NM_028375	Cxx1c	downregulated	12	0.0092	-1.5
NM_023326	Bmyc	downregulated	12	0.0093	-1.1
NM_026731	Ppp1r14a	downregulated	12	0.0093	-1.3
NM_007792	Csrp2	downregulated	12	0.0094	-0.85
NM_010917	Nid1	downregulated	12	0.0094	-0.75
NM_133185	Rogdi	downregulated	12	0.0094	-0.92
NM_028279	Naalad2	downregulated	12	0.0094	-0.81
NM_052976	Ophn1	downregulated	12	0.0094	-0.9
NM_001115154	Samd3	downregulated	11	0.0095	-1.3
NM_001012335	Mdk	downregulated	12	0.0095	-0.73
NM_023055	Slc9a3r2	downregulated	11	0.0096	-1.2
NM_001114339	Pank1	downregulated	11	0.0096	-1
NM_010726	Phyh	downregulated	11	0.0096	-0.74
NM_031166	Id4	downregulated	11	0.0097	-1.7
NM_026599	Cgnl1	downregulated	11	0.0097	-0.79
NM_001005341	Ypel2	downregulated	11	0.0098	-0.71
NM_016758	Rgs14	downregulated	11	0.0098	-0.95
NM_027221	Krtcap3	downregulated	11	0.0098	-0.92
NM_144921	Atp1a3	downregulated	11	0.0098	-0.64
NM_001100462	Tmem221	downregulated	11	0.0098	-0.94
NM_153788	Acap1	downregulated	11	0.0099	-0.85
NM_010867	Myom1	downregulated	11	0.0099	-0.68
NM_011923	Angptl2	downregulated	11	0.0099	-1.1
NM_001167883	Ankrd50	downregulated	11	0.0099	-0.72
NM_177351	Agphd1	downregulated	11	0.0099	-0.63
NM_008384	Inpp1	downregulated	11	0.01	-0.81
NM_011073	Prf1	downregulated	11	0.01	-0.98
NM_023256	Krt20	downregulated	11	0.01	-0.8
NM_010494	Icam2	downregulated	11	0.01	-0.72
NM_013926	Cbx8	downregulated	11	0.01	-0.78
NM_010795	Mgat3	downregulated	11	0.01	-0.83
NM_133241	Mlc1	downregulated	11	0.01	-0.7
NM_001081403	Klhl14	downregulated	11	0.01	-1
NM_009985	Ctsw	downregulated	11	0.01	-0.91
NM_011851	Nt5e	downregulated	11	0.01	-1
NM_018879	Nprl2	downregulated	11	0.01	-0.69
NM_019684	Srpk3	downregulated	11	0.01	-0.9
NM_010145	Ephx1	downregulated	11	0.011	-1.1
NM_009325	Tbxa2r	downregulated	11	0.011	-1.4
NM_020510	Fzd2	downregulated	11	0.011	-0.87
NM_145741	Gdf10	downregulated	11	0.011	-0.82
NM_205819	Tlr11	downregulated	11	0.011	-1.2
NM_080553	Itpr3	downregulated	11	0.011	-0.61
NM_176963	Galm	downregulated	11	0.011	-0.76
NM_008206	H2-Oa	downregulated	11	0.011	-0.98
NM_007584	Ddr1	downregulated	11	0.011	-0.77
NM_029091	Klc4	downregulated	11	0.011	-0.72
NM_027857	Acy3	downregulated	11	0.011	-0.96
NM_009057	Slc50a1	downregulated	11	0.011	-0.75
NM_001253910	Gm4477	downregulated	11	0.011	-0.78
NM_008279	Map4k1	downregulated	11	0.011	-0.63
NM_145587	Sbk1	downregulated	11	0.011	-1
NM_001002896	Bfsp2	downregulated	11	0.011	-0.75
NM_009933	Col6a1	downregulated	11	0.011	-0.81
NM_028889	Efhd1	downregulated	10	0.012	-1.4
NM_008080	B4galnt1	downregulated	10	0.012	-0.72
NM_146011	Arhgap9	downregulated	10	0.012	-0.86
NM_008688	Nfic	downregulated	10	0.012	-0.94
NM_001252341	Syt1	downregulated	10	0.012	-0.77
NM_080595	Emid1	downregulated	11	0.012	-0.6
NM_008117	Gh	downregulated	11	0.012	-0.9
NM_178911	Pld4	downregulated	11	0.012	-1.3
NM_008710	Nnt	downregulated	11	0.012	-0.77
NM_007929	Emp2	downregulated	10	0.012	-0.73
NM_009059	Rgl2	downregulated	10	0.012	-0.61
NM_008699	Nkx2-3	downregulated	11	0.012	-1.2
NM_021901	Tlx1	downregulated	10	0.012	-0.8
NM_001164099	Add3	downregulated	10	0.012	-0.95
NM_001099634	Myof	downregulated	11	0.012	-0.72
NM_013524	Fut7	downregulated	10	0.012	-0.75
NM_010107	Efna1	downregulated	10	0.012	-0.78
NM_177366	Gpr157	downregulated	10	0.012	-0.75
NM_008492	Ldhb	downregulated	10	0.012	-0.84
NM_001164204	Tsen34	downregulated	10	0.012	-0.63
NM_024253	Nkg7	downregulated	10	0.012	-0.9
NM_001166213	Fam129c	downregulated	10	0.012	-1.3
NM_026481	Tppp3	downregulated	10	0.012	-1.8
NM_198931	Ppm1m	downregulated	10	0.012	-0.75
NM_009707	Arhgap6	downregulated	10	0.012	-0.75
NM_177646	Dgkd	downregulated	10	0.013	-0.69
NM_175688	A530099J19Rik	downregulated	10	0.013	-0.97
NM_026679	D14Ertd449e	downregulated	10	0.013	-0.79
NM_144942	Csad	downregulated	10	0.013	-0.66
NM_001206335	Itfg3	downregulated	10	0.013	-0.94
NM_175383	B3gnt1	downregulated	10	0.013	-0.96
NM_027283	1700026L06Rik	downregulated	10	0.013	-1.1
NM_026271	Fibin	downregulated	10	0.013	-0.68
NM_010423	Hey1	downregulated	10	0.013	-0.69
NM_130448	Pcdh18	downregulated	10	0.013	-1.8
NM_175152	Thap3	downregulated	10	0.013	-1.1
NM_011385	Ski	downregulated	10	0.013	-0.66
NM_021344	Tesc	downregulated	10	0.013	-1
NM_023135	Sult1e1	downregulated	10	0.013	-0.59
NM_025331	Gng11	downregulated	10	0.013	-0.77
NM_001252382	Irf5	downregulated	10	0.013	-0.65
NM_177736	Lrrc61	downregulated	10	0.013	-0.84
NM_001163640	Chn2	downregulated	10	0.013	-0.96
NM_013488	Cd4	downregulated	10	0.013	-1.1
NM_001004468	Tacc2	downregulated	10	0.013	-0.66
NM_144534	Tmem38a	downregulated	10	0.013	-0.64
NM_001025577	Maf	downregulated	10	0.013	-1
NM_007743	Col1a2	downregulated	10	0.013	-1
NM_009964	Cryab	downregulated	10	0.013	-1.3
NM_177305	Arl4c	downregulated	9.7	0.014	-0.8
NM_007909	Efna2	downregulated	9.8	0.014	-0.61
NM_001033186	Skap1	downregulated	9.9	0.014	-0.73
NM_145828	Xylt2	downregulated	9.9	0.014	-0.72
NM_009238	Sox4	downregulated	9.9	0.014	-1
NM_021319	Pglyrp2	downregulated	9.8	0.014	-0.82
NM_172631	D18Ertd653e	downregulated	9.8	0.014	-0.6
NM_011242	Rasgrp2	downregulated	9.7	0.014	-1
NM_026162	Plxdc2	downregulated	9.7	0.014	-1
NM_183220	Accs	downregulated	9.7	0.014	-0.67
NM_133838	Ehd4	downregulated	9.8	0.014	-0.7
NM_027206	Tnfaip8l2	downregulated	9.8	0.014	-1.2
NM_010882	Ndn	downregulated	9.7	0.014	-0.68
NM_026840	Pdgfrl	downregulated	9.8	0.014	-0.76
NM_019733	Rbpms	downregulated	9.8	0.014	-0.66
NM_007503	Fxyd2	downregulated	9.7	0.014	-1
NM_207675	Cadm1	downregulated	9.8	0.014	-0.9
NM_026976	Faim3	downregulated	9.4	0.015	-0.84
NM_009061	Rgs2	downregulated	9.5	0.015	-1.4
NM_025557	Pcp4l1	downregulated	9.6	0.015	-0.88
NM_026991	Sat2	downregulated	9.6	0.015	-0.98
NM_009708	Rnd2	downregulated	9.4	0.015	-0.66
NM_153060	Spns2	downregulated	9.6	0.015	-0.71
NM_001167908	Ppp1r3e	downregulated	9.4	0.015	-0.76
NM_146061	Prr5	downregulated	9.6	0.015	-1.2
NM_175549	Robo2	downregulated	9.5	0.015	-1.2
NM_025877	Slc25a23	downregulated	9.4	0.015	-0.61
NM_009073	Rom1	downregulated	9.6	0.015	-1.2
NM_027715	Otud1	downregulated	9.5	0.015	-1
NM_029981	Adamtsl2	downregulated	9.6	0.015	-0.94
NM_175514	Fam171b	downregulated	9.5	0.015	-1.2
NM_023850	Chst1	downregulated	9.5	0.015	-0.67
NM_010753	Mxd4	downregulated	9.4	0.015	-1.1
NM_008507	Sh2b3	downregulated	9.7	0.015	-0.71
NM_133670	Sult1a1	downregulated	9.6	0.015	-1
NM_009824	Cbfa2t3	downregulated	9.5	0.015	-0.63
NM_001145960	Slc37a2	downregulated	9.6	0.015	-1.1
NM_010417	Heph	downregulated	9.7	0.015	-0.74
NM_009061	Rgs2	downregulated	9.5	0.015	-1.6
NM_009930	Col3a1	downregulated	9.2	0.016	-0.91
NM_001144855	Ppfia4	downregulated	9.3	0.016	-0.84
NM_033509	Vangl2	downregulated	9.2	0.016	-0.61
NM_024286	Popdc3	downregulated	9.2	0.016	-1.1
NM_024285	Bves	downregulated	9.3	0.016	-0.91
NM_009636	Aebp1	downregulated	9.2	0.016	-0.73
NM_021443	Ccl8	downregulated	9.3	0.016	-1.7
NM_001163753	Rab37	downregulated	9.2	0.016	-0.95
NM_178870	Hs3st3a1	downregulated	9.2	0.016	-0.76
NM_016896	Map3k14	downregulated	9.2	0.016	-0.68
NM_007960	Etv1	downregulated	9.2	0.016	-1.1
NM_025491	Susd3	downregulated	9.3	0.016	-0.81
NM_008595	Mfng	downregulated	9.2	0.016	-0.96
NM_013585	Psmb9	downregulated	9.4	0.016	-0.6
NM_178929	Kazald1	downregulated	9.3	0.016	-2
NM_010923	Nnat	downregulated	9.2	0.016	-1.1
NM_023624	Lrat	downregulated	9.3	0.016	-1.1
NM_007664	Cdh2	downregulated	9.3	0.016	-0.87
NM_022814	Svep1	downregulated	9.3	0.016	-0.75
NM_001045514	Akna	downregulated	9.4	0.016	-0.63
NM_172398	Akr1b10	downregulated	9.4	0.016	-1.1
NM_009731	Akr1b7	downregulated	9.3	0.016	-2.3
NM_010746	Ncr1	downregulated	9.1	0.016	-1.5
NM_173781	Rab6b	downregulated	9.3	0.016	-1.2
NM_172465	Zdhhc9	downregulated	9.3	0.016	-0.64
NM_028713	Rftn2	downregulated	9.1	0.017	-0.64
NM_175259	Shisa4	downregulated	9	0.017	-0.75
NM_029928	Ptprb	downregulated	9	0.017	-0.81
NM_001033263	Agap2	downregulated	9.1	0.017	-0.63
NM_001045516	Proca1	downregulated	9.1	0.017	-0.69
NM_001160711	Cd300lg	downregulated	8.9	0.017	-0.79
NM_029600	Abcc3	downregulated	9	0.017	-0.9
NM_153782	Fam20a	downregulated	9.1	0.017	-0.74
NM_018755	Pgcp	downregulated	8.9	0.017	-0.8
NM_013805	Cldn5	downregulated	9.1	0.017	-0.75
NM_134116	Gpsm3	downregulated	9.1	0.017	-0.99
NM_008968	Ptgis	downregulated	8.9	0.017	-1.5
NM_013868	Hspb7	downregulated	9.1	0.017	-0.64
NM_015776	Mfap5	downregulated	9	0.017	-1.3
NM_172477	Dennd2a	downregulated	9	0.017	-0.61
NM_054060	Psg25	downregulated	9	0.017	-0.61
NM_013517	Fcer2a	downregulated	9	0.017	-1.2
NM_028312	Ccdc12	downregulated	9.1	0.017	-0.64
NM_008280	Lipc	downregulated	9.1	0.017	-0.85
NM_001004149	Zfp366	downregulated	8.9	0.018	-0.66
NM_026679	D14Ertd449e	downregulated	8.7	0.018	-0.68
NM_001081278	Tbc1d4	downregulated	8.8	0.018	-0.91
NM_139307	Vasn	downregulated	8.7	0.018	-0.75
NM_019804	B4galt4	downregulated	8.7	0.018	-0.78
NM_001190449	Ddah2	downregulated	8.7	0.018	-0.96
NM_181748	O3far1	downregulated	8.8	0.018	-1.7
NM_009852	Cd6	downregulated	8.7	0.018	-0.87
NM_009127	Scd1	downregulated	8.7	0.018	-1.1
NM_145973	Ell3	downregulated	8.9	0.018	-0.96
NM_011850	Nr0b2	downregulated	8.8	0.018	-0.81
NM_021351	Cryba4	downregulated	8.7	0.018	-1.3
NM_001101535	Ccdc8	downregulated	8.8	0.018	-0.62
NM_001195529	Gm4980	downregulated	8.9	0.018	-1.1
NM_001033322	Gucy1a2	downregulated	8.8	0.018	-0.75
NM_175483	Snx33	downregulated	8.8	0.018	-0.63
NM_013750	Phlda3	downregulated	8.6	0.019	-0.93
NM_001252636	Rhobtb1	downregulated	8.5	0.019	-0.66
NM_198004	Idnk	downregulated	8.6	0.019	-0.66
NM_010808	Mmp24	downregulated	8.5	0.019	-0.69
NM_054045	Hist2h3c2	downregulated	8.5	0.019	-1.2
NM_001256107	Mib2	downregulated	8.6	0.019	-0.92
NM_011539	Tbxas1	downregulated	8.6	0.019	-0.92
NM_023160	Cml1	downregulated	8.6	0.019	-0.62
NM_001252530	Slco2b1	downregulated	8.6	0.019	-0.62
NM_029420	Slx1b	downregulated	8.6	0.019	-0.72
NM_001168392	Ramp1	downregulated	8.5	0.02	-0.94
NM_026725	Dusp23	downregulated	8.4	0.02	-0.97
NM_026740	Slc46a1	downregulated	8.4	0.02	-0.77
NM_145434	Nr1d1	downregulated	8.4	0.02	-0.87
NM_007763	Crip1	downregulated	8.5	0.02	-0.67
NM_015759	Fgd3	downregulated	8.3	0.02	-0.66
NM_010151	Nr2f1	downregulated	8.4	0.02	-0.62
NM_001160326	Serp2	downregulated	8.4	0.02	-1
NM_027219	Cdc42ep1	downregulated	8.3	0.02	-0.6
NM_028770	Krt80	downregulated	8.3	0.02	-0.62
NM_033525	Npnt	downregulated	8.4	0.02	-0.84
NM_019436	Sit1	downregulated	8.3	0.02	-1.2
NM_010173	Faah	downregulated	8.5	0.02	-0.66
NM_011587	Tie1	downregulated	8.4	0.02	-0.88
NM_027410	Tecpr1	downregulated	8.3	0.02	-0.78
NM_198190	Ntf5	downregulated	8.4	0.02	-0.77
NM_023059	Sigirr	downregulated	8.4	0.02	-0.76
NM_008278	Hpgd	downregulated	8.4	0.02	-1.4
NM_173437	Nav1	downregulated	8.2	0.021	-0.65
NM_147218	Abca6	downregulated	8.2	0.021	-0.62
NM_026512	Bphl	downregulated	8.2	0.021	-0.79
NM_001253736	Pdlim2	downregulated	8.2	0.021	-1.1
NM_001033273	5031439G07Rik	downregulated	8.3	0.021	-0.84
NM_133924	Snx21	downregulated	8.2	0.021	-0.8
NM_009500	Vav2	downregulated	8.1	0.021	-0.77
NM_001161621	Abp1	downregulated	8.3	0.021	-0.61
NM_001190732	Gm20594	downregulated	8.2	0.021	-0.79
NM_178901	AI467606	downregulated	8.1	0.021	-0.76
NM_009406	Tnni3	downregulated	8.3	0.021	-0.74
NM_001142792	Tmem150b	downregulated	8.1	0.021	-1.2
NM_080461	Zfp358	downregulated	8.3	0.021	-1
NM_022004	Fxyd6	downregulated	8.3	0.021	-1.6
NM_001033248	Gm266	downregulated	8	0.022	-0.61
NM_145463	Shisa2	downregulated	8	0.022	-0.72
NM_032465	Cd96	downregulated	8.1	0.022	-1.2
NM_176785	Hps6	downregulated	8	0.022	-0.65
NM_028132	Pgm2	downregulated	8.1	0.022	-0.7
NM_001012667	AI316807	downregulated	8.1	0.022	-0.66
NM_009850	Cd3g	downregulated	8	0.022	-0.75
NM_026838	Srpx2	downregulated	8	0.022	-0.82
NM_008185	Gstt1	downregulated	7.8	0.023	-0.95
NM_009923	Cnp	downregulated	7.8	0.023	-0.85
NM_138654	5033411D12Rik	downregulated	7.9	0.023	-0.8
NM_001168615	Tifab	downregulated	7.9	0.023	-1.4
NM_010315	Gng2	downregulated	7.9	0.023	-0.62
NM_007581	Cacnb3	downregulated	7.9	0.023	-0.63
NM_008206	H2-Oa	downregulated	7.8	0.023	-1.1
NM_010258	Gata6	downregulated	7.9	0.023	-0.72
NM_008939	Prss12	downregulated	7.8	0.023	-0.72
NM_001162884	Igsf10	downregulated	7.9	0.023	-0.68
NM_008508	Lor	downregulated	7.9	0.023	-0.8
NM_145586	Tmem159	downregulated	7.9	0.023	-0.7
NM_145579	Mypop	downregulated	7.8	0.023	-0.61
NM_007631	Ccnd1	downregulated	7.9	0.023	-0.83
NM_009022	Aldh1a2	downregulated	7.9	0.023	-0.87
NM_011176	St14	downregulated	7.8	0.023	-0.84
NM_011199	Pth1r	downregulated	7.9	0.023	-0.85
NM_028773	Sash3	downregulated	7.9	0.023	-0.64
NM_007435	Abcd1	downregulated	7.8	0.023	-0.92
NM_009288	Stk10	downregulated	7.7	0.024	-0.73
NM_025404	Arl4d	downregulated	7.7	0.024	-1
NM_012030	Slc9a3r1	downregulated	7.7	0.024	-0.68
NM_001045526	A430084P05Rik	downregulated	7.7	0.024	-1
NM_023049	Asb2	downregulated	7.7	0.024	-0.65
NM_001038602	Marveld2	downregulated	7.7	0.024	-0.67
NM_001145884	Itgb5	downregulated	7.8	0.024	-1.4
NM_001037099	Cacnb4	downregulated	7.7	0.024	-0.76
NM_001177648	Fnbp1	downregulated	7.6	0.024	-0.74
NM_024263	Mxra8	downregulated	7.7	0.024	-1.1
NM_001101507	Clec2l	downregulated	7.7	0.024	-1.3
NM_008461	Klra14	downregulated	7.7	0.024	-1
NM_021454	Cdc42ep5	downregulated	7.8	0.024	-1.1
NM_008542	Smad6	downregulated	7.7	0.024	-0.8
NM_001145978	Parp4	downregulated	7.6	0.025	-0.59
NM_172151	Zdhhc8	downregulated	7.6	0.025	-0.62
NM_021367	Tslp	downregulated	7.6	0.025	-0.68
NM_011125	Pltp	downregulated	7.6	0.025	-1
NM_001122954	Pla2g5	downregulated	7.6	0.025	-0.74
NM_010612	Kdr	downregulated	7.6	0.025	-0.87
NM_153590	Klre1	downregulated	7.6	0.025	-1.1
NM_177736	Lrrc61	downregulated	7.6	0.025	-0.79
NM_207212	Wtip	downregulated	7.6	0.025	-0.91
NM_172904	Fsd2	downregulated	7.6	0.025	-0.8
NM_018881	Fmo2	downregulated	7.5	0.026	-1.8
NM_207000	H2afy2	downregulated	7.4	0.026	-0.63
NM_029932	Spns3	downregulated	7.4	0.026	-0.94
NM_001079883	Bcl11b	downregulated	7.4	0.026	-0.66
NM_026598	Ebpl	downregulated	7.5	0.026	-0.85
NM_016704	C6	downregulated	7.5	0.026	-1.6
NM_008368	Il2rb	downregulated	7.5	0.026	-0.93
NM_001207021	AI848285	downregulated	7.4	0.026	-0.92
NM_013921	Prss30	downregulated	7.5	0.026	-1.2
NM_008245	Hhex	downregulated	7.5	0.026	-0.67
NM_183195	Marveld1	downregulated	7.4	0.026	-0.64
NM_023684	Lime1	downregulated	7.5	0.026	-0.83
NM_001039122	Defb25	downregulated	7.4	0.026	-0.93
NM_029983	Sla2	downregulated	7.4	0.026	-0.65
NM_172274	Cc2d2a	downregulated	7.4	0.026	-1
NM_021430	Rilpl1	downregulated	7.4	0.026	-0.61
NM_178706	Siglech	downregulated	7.5	0.026	-1.1
NM_010924	Nnmt	downregulated	7.4	0.026	-1.5
NM_027294	Cmtm8	downregulated	7.4	0.026	-1.5
NM_183027	Ap1s3	downregulated	7.3	0.027	-0.78
NM_010272	Gdf11	downregulated	7.3	0.027	-0.82
NM_146015	Efemp1	downregulated	7.3	0.027	-1.4
NM_198013	Cuedc1	downregulated	7.3	0.027	-0.65
NM_178196	Hist1h2bg	downregulated	7.3	0.027	-0.86
NM_008011	Fgfr4	downregulated	7.3	0.027	-0.67
NM_018887	Cyp39a1	downregulated	7.3	0.027	-1.2
NM_172673	Frmd5	downregulated	7.3	0.027	-0.64
NM_008183	Gstm2	downregulated	7.3	0.027	-0.67
NM_172693	Galnt12	downregulated	7.3	0.027	-0.77
NM_021528	Chst12	downregulated	7.3	0.027	-0.87
NM_013535	Grcc10	downregulated	7.3	0.027	-0.73
NM_001177945	1810020D17Rik	downregulated	7.3	0.027	-0.61
NM_001085500	Cisd3	downregulated	7.3	0.027	-0.69
NM_008504	Gzmm	downregulated	7.2	0.028	-0.99
NM_001163336	Atp2a3	downregulated	7.1	0.028	-0.74
NM_011676	Unc119	downregulated	7.2	0.028	-1.1
NM_001077696	Hdac5	downregulated	7.2	0.028	-0.85
NM_201646	Btbd6	downregulated	7.2	0.028	-0.7
NM_001190325	Igll1	downregulated	7.2	0.028	-0.72
NM_133764	Atp6v0e2	downregulated	7.2	0.028	-0.87
NM_016974	Dbp	downregulated	7.2	0.028	-1.7
NM_001111111	Atg16l2	downregulated	7.2	0.028	-0.67
NM_008771	P2rx1	downregulated	7	0.029	-0.71
NM_013792	Naglu	downregulated	7	0.029	-0.89
NM_001134458	Il9r	downregulated	7.1	0.029	-0.95
NM_145448	9030617O03Rik	downregulated	7	0.029	-0.59
NM_001004155	9930012K11Rik	downregulated	7.1	0.029	-0.7
NM_178665	Lpp	downregulated	7	0.029	-0.69
NM_008679	Ncoa3	downregulated	7.1	0.029	-0.66
NM_001110320	Cd72	downregulated	7.1	0.029	-0.82
NM_029614	Prss23	downregulated	7	0.029	-0.76
NM_026116	Bbs2	downregulated	7	0.029	-0.62
NM_001033142	Rnf166	downregulated	7	0.029	-0.88
NM_010512	Igf1	downregulated	6.9	0.03	-1.2
NM_007412	Gpr182	downregulated	6.9	0.03	-0.87
NM_145974	N4bp3	downregulated	7	0.03	-0.62
NM_025399	Nudt14	downregulated	6.9	0.03	-1.2
NM_001002895	AI413582	downregulated	7	0.03	-0.85
NM_011335	Ccl21b	downregulated	6.9	0.03	-0.66
NM_011335	Ccl21b	downregulated	6.9	0.03	-0.66
NM_011335	Ccl21b	downregulated	6.9	0.03	-0.66
NM_145384	Pqlc2	downregulated	7	0.03	-0.96
NM_011335	Ccl21b	downregulated	6.9	0.03	-0.66
NM_133697	1110003E01Rik	downregulated	6.9	0.03	-0.65
NM_027872	Slc46a3	downregulated	6.9	0.03	-0.76
NM_010692	Lbx2	downregulated	6.9	0.03	-0.98
NM_001170395	Cd163	downregulated	6.9	0.03	-2.3
NM_201355	Nat14	downregulated	6.9	0.03	-0.76
NM_022409	Zfp296	downregulated	6.9	0.03	-0.98
NM_001243757	Pde2a	downregulated	6.9	0.03	-0.63
NM_001146023	Fam98c	downregulated	6.9	0.03	-0.66
NM_009137	Ccl22	downregulated	6.9	0.03	-0.84
NM_011193	Pstpip1	downregulated	6.9	0.03	-0.83
NM_001114385	Chrdl1	downregulated	6.9	0.03	-0.66
NM_001142701	Hmha1	downregulated	6.8	0.031	-0.6
NM_027829	Izumo4	downregulated	6.8	0.031	-0.72
NM_001080935	B230217C12Rik	downregulated	6.8	0.031	-0.77
NM_009246	Serpina1d	downregulated	6.8	0.031	-3.3
NM_033268	Actn2	downregulated	6.9	0.031	-0.7
NM_144839	Ube2e2	downregulated	6.8	0.031	-0.81
NM_025839	Nudt16l1	downregulated	6.8	0.031	-0.67
NM_133229	Ripply3	downregulated	6.8	0.031	-0.66
NM_013543	H2-Ke6	downregulated	6.9	0.031	-0.63
NM_009643	Ahnak	downregulated	6.8	0.031	-0.73
NM_001033458	Gm1673	downregulated	6.8	0.031	-1.4
NM_007668	Cdk5	downregulated	6.8	0.031	-0.59
NM_008788	Pcolce	downregulated	6.8	0.031	-0.59
NM_001081110	Cd8a	downregulated	6.9	0.031	-0.85
NM_177155	Klri2	downregulated	6.9	0.031	-1
NM_177909	Slc9a9	downregulated	6.8	0.031	-1.2
NM_146260	Tmie	downregulated	6.8	0.031	-0.83
NM_026225	Cog6	downregulated	6.8	0.031	-0.69
NM_008250	Hlx	downregulated	6.7	0.032	-0.83
NM_053267	Selm	downregulated	6.7	0.032	-1.2
NM_010872	Naip2	downregulated	6.7	0.032	-0.82
NM_025598	Ppdpf	downregulated	6.7	0.032	-0.88
NM_001109993	Tmem141	downregulated	6.7	0.032	-1.4
NM_001166597	Dgkz	downregulated	6.7	0.032	-0.62
NM_011824	Grem1	downregulated	6.8	0.032	-0.93
NM_028833	Iqce	downregulated	6.7	0.032	-0.59
NM_177380	Cyp3a44	downregulated	6.8	0.032	-0.62
NM_001039185	Ceacam1	downregulated	6.8	0.032	-0.89
NM_001081292	Map3k10	downregulated	6.7	0.032	-0.6
NM_001199593	Ptger1	downregulated	6.8	0.032	-0.8
NM_001033284	BC026585	downregulated	6.6	0.033	-0.62
NM_019432	Tmem37	downregulated	6.6	0.033	-0.68
NM_010102	S1pr4	downregulated	6.7	0.033	-1
NM_176830	Leprel4	downregulated	6.6	0.033	-0.84
NM_026428	Dcxr	downregulated	6.6	0.033	-1.3
NM_009223	Snn	downregulated	6.7	0.033	-0.65
NM_001014423	Abi3bp	downregulated	6.6	0.033	-0.99
NM_019449	Unc93b1	downregulated	6.6	0.033	-0.66
NM_010762	Mal	downregulated	6.7	0.033	-1.3
NM_001081103	Stim2	downregulated	6.6	0.033	-0.6
NM_008776	Pafah1b3	downregulated	6.6	0.033	-1.2
NM_011328	Sct	downregulated	6.6	0.033	-1.4
NM_029441	Cdyl2	downregulated	6.6	0.033	-0.66
NM_001205239	Parp6	downregulated	6.6	0.033	-0.71
NM_010299	Gm2a	downregulated	6.5	0.034	-0.91
NM_029001	Elovl7	downregulated	6.5	0.034	-0.75
NM_001168346	Nfatc4	downregulated	6.5	0.034	-0.62
NM_145535	Sdcbp2	downregulated	6.5	0.034	-0.64
NM_053272	Dhcr24	downregulated	6.5	0.034	-0.96
NM_023052	Ccl21c	downregulated	6.5	0.034	-0.69
NM_011124	Ccl21a	downregulated	6.5	0.034	-0.64
NM_001113460	Tec	downregulated	6.5	0.034	-0.9
NM_007533	Bckdha	downregulated	6.5	0.034	-1.1
NM_010189	Fcgrt	downregulated	6.5	0.034	-1.2
NM_007426	Angpt2	downregulated	6.5	0.034	-1.3
NM_026239	Tmem35	downregulated	6.5	0.034	-0.98
NM_028022	Gatsl3	downregulated	6.4	0.035	-0.94
NM_145363	Tspan10	downregulated	6.4	0.035	-0.98
NM_016863	Fkbp1b	downregulated	6.4	0.035	-1.1
NM_207220	Gpr137	downregulated	6.4	0.035	-0.8
NM_009116	Prrx2	downregulated	6.4	0.035	-0.94
NM_011124	Ccl21a	downregulated	6.5	0.035	-0.65
NM_007678	Cebpa	downregulated	6.4	0.035	-0.84
NM_001099917	2210404O07Rik	downregulated	6.4	0.036	-1.2
NM_028048	Slc25a35	downregulated	6.4	0.036	-0.89
NM_028841	Tspan17	downregulated	6.4	0.036	-1.2
NM_009164	Sh3bp1	downregulated	6.4	0.036	-0.67
NM_022982	Rtn4r	downregulated	6.4	0.036	-0.77
NM_030697	Kank3	downregulated	6.3	0.036	-0.67
NM_173370	Cds1	downregulated	6.3	0.036	-0.62
NM_001127330	Pparg	downregulated	6.3	0.036	-1
NM_177683	Vgll4	downregulated	6.3	0.036	-0.62
NM_198424	Orai3	downregulated	6.3	0.036	-0.79
NM_019391	Lsp1	downregulated	6.4	0.036	-0.61
NM_175136	Rnf122	downregulated	6.4	0.036	-0.74
NM_023831	Ift46	downregulated	6.3	0.036	-0.59
NM_022029	Nrgn	downregulated	6.3	0.036	-1
NM_153288	Npb	downregulated	6.2	0.037	-1.4
NM_001159538	Fgd2	downregulated	6.3	0.037	-0.9
NM_001098237	Zbtb3	downregulated	6.2	0.037	-0.7
NM_026169	Frmd8	downregulated	6.2	0.037	-0.68
NM_001082974	Neurl2	downregulated	6.3	0.037	-1
NM_025455	Ccdc28b	downregulated	6.2	0.037	-0.76
NM_007728	Coch	downregulated	6.1	0.038	-0.6
NM_001033334	Tmem90a	downregulated	6.1	0.038	-0.81
NM_001011875	Rnase12	downregulated	6.2	0.038	-0.88
NM_144811	Cbx7	downregulated	6.1	0.038	-0.6
NM_021428	Dexi	downregulated	6.2	0.038	-0.98
NM_011335	Ccl21b	downregulated	6.2	0.038	-0.63
NM_013690	Tek	downregulated	6.1	0.038	-0.79
NM_011335	Ccl21b	downregulated	6.2	0.038	-0.63
NM_001025386	Olfr243	downregulated	6.2	0.038	-0.59
NM_152801	Arhgef6	downregulated	6.2	0.038	-1.1
NM_152803	Hpse	downregulated	6.2	0.038	-0.9
NM_001205242	A430107P09Rik	downregulated	6	0.039	-0.78
NM_139145	Hlcs	downregulated	6.1	0.039	-0.67
NM_177025	Cobll1	downregulated	6	0.039	-0.71
NM_001001980	Limch1	downregulated	6.1	0.039	-0.98
NM_011827	Hcst	downregulated	6.1	0.039	-0.88
NM_009685	Apbb1	downregulated	6	0.039	-0.63
NM_013641	Ptger1	downregulated	6.1	0.039	-0.73
NM_177700	Atmin	downregulated	6.1	0.039	-0.62
NM_001013813	Maml2	downregulated	6.1	0.039	-0.67
NM_009427	Tob1	downregulated	6	0.04	-0.83
NM_029803	Ifi27l2a	downregulated	6	0.04	-0.84
NM_025508	Gmpr	downregulated	6	0.04	-0.74
NM_198014	Slain1	downregulated	6	0.04	-0.62
NM_027185	Def6	downregulated	6	0.04	-0.7
NM_016907	Spint1	downregulated	6	0.04	-0.68
NM_033042	Tnfrsf25	downregulated	6	0.04	-0.73
NM_009400	Tnfrsf18	downregulated	6	0.04	-0.62
NM_010229	Flt3	downregulated	6	0.04	-0.77
NM_011876	Twf2	downregulated	6	0.04	-0.77
NM_001081040	Coq10a	downregulated	5.9	0.041	-0.67
NM_001081168	Sap30l	downregulated	5.9	0.041	-0.67
NM_011933	Decr2	downregulated	5.9	0.041	-0.63
NM_024465	Abhd12	downregulated	5.9	0.041	-0.67
NM_011067	Per3	downregulated	5.9	0.041	-0.85
NM_001033126	Cd27	downregulated	5.9	0.041	-0.76
NM_009844	Cd19	downregulated	5.9	0.041	-0.71
NM_028283	Uaca	downregulated	5.9	0.041	-0.76
NM_019720	Cyb561d2	downregulated	5.9	0.041	-0.74
NM_010098	Opn3	downregulated	5.8	0.042	-0.63
NM_183288	Arhgap27	downregulated	5.9	0.042	-0.64
NM_146033	Ankmy2	downregulated	5.9	0.042	-0.75
NM_001206369	Gsn	downregulated	5.9	0.042	-0.76
NM_016914	Prg3	downregulated	5.8	0.042	-1.1
NM_177175	Tmem215	downregulated	5.8	0.042	-0.81
NM_001039546	Myo6	downregulated	5.9	0.042	-1.1
NM_183355	Pbx1	downregulated	5.8	0.043	-0.61
NM_144539	Slamf7	downregulated	5.8	0.043	-0.86
NM_008481	Lama2	downregulated	5.8	0.043	-0.74
NM_019877	Copz2	downregulated	5.8	0.043	-1.1
NM_009247	Serpina1e	downregulated	5.8	0.043	-2.3
NM_009351	Tep1	downregulated	5.8	0.043	-0.6
NM_176835	Dnajc22	downregulated	5.8	0.043	-0.69
NM_177157	Gchfr	downregulated	5.8	0.043	-1.2
NM_172145	Fam176b	downregulated	5.8	0.043	-0.69
NM_016689	Aqp3	downregulated	5.8	0.043	-0.81
NM_009405	Tnni2	downregulated	5.8	0.043	-0.91
NM_020486	Bcam	downregulated	5.8	0.043	-0.9
NM_001018063	Cxx1b	downregulated	5.8	0.043	-0.63
NM_001205236	Arhgap27	downregulated	5.7	0.043	-0.65
NM_028005	2310047M10Rik	downregulated	5.7	0.044	-0.92
NM_025522	Dhrs7	downregulated	5.7	0.044	-0.98
NM_010870	Naip5	downregulated	5.7	0.044	-1.4
NM_029933	Bcl9	downregulated	5.7	0.044	-0.66
NM_178900	Prkd2	downregulated	5.7	0.044	-0.62
NM_001039039	Kctd21	downregulated	5.7	0.044	-0.63
NM_021567	Pcbp4	downregulated	5.7	0.044	-0.7
NM_177789	Vsig4	downregulated	5.7	0.044	-1.2
NM_030060	Batf3	downregulated	5.6	0.045	-1
NM_138956	Rassf3	downregulated	5.6	0.045	-0.82
NM_001085500	Cisd3	downregulated	5.6	0.045	-0.76
NM_174992	Smagp	downregulated	5.6	0.045	-1.1
NM_019631	Tmem45a	downregulated	5.6	0.045	-0.79
NM_009228	Snta1	downregulated	5.7	0.045	-1.1
NM_029857	Tmco4	downregulated	5.6	0.045	-0.61
NM_178699	B930041F14Rik	downregulated	5.6	0.045	-0.64
NM_198702	Lphn3	downregulated	5.6	0.045	-0.78
NM_145401	Prkag2	downregulated	5.6	0.045	-0.66
NM_001081462	Gtf2ird1	downregulated	5.6	0.045	-0.8
NM_021887	Il21r	downregulated	5.7	0.045	-0.59
NM_010261	Rabac1	downregulated	5.6	0.045	-0.64
NM_007783	Csk	downregulated	5.7	0.045	-0.61
NM_177713	Gapt	downregulated	5.6	0.046	-0.68
NM_028979	Cyp2j9	downregulated	5.6	0.046	-0.69
NM_026073	Rabl5	downregulated	5.6	0.046	-0.85
NM_031406	Slc12a9	downregulated	5.6	0.046	-0.63
NM_019941	Zfp235	downregulated	5.6	0.046	-0.65
NM_183261	Nr2f2	downregulated	5.6	0.046	-0.82
NM_009381	Thrsp	downregulated	5.6	0.046	-2.1
NM_133217	Bco2	downregulated	5.6	0.046	-0.81
NM_009515	Was	downregulated	5.6	0.046	-0.61
NM_011206	Ptpn18	downregulated	5.5	0.047	-0.89
NM_172256	Dync2li1	downregulated	5.5	0.047	-0.74
NM_029682	Stambpl1	downregulated	5.5	0.047	-0.64
NM_016854	Ppp1r3c	downregulated	5.5	0.047	-0.85
NM_133895	Slc15a4	downregulated	5.5	0.047	-0.65
NM_133978	Cmtm7	downregulated	5.5	0.047	-0.67
NM_173751	Ilvbl	downregulated	5.4	0.048	-0.66
NM_025426	Med7	downregulated	5.5	0.048	-1.4
NM_010101	S1pr3	downregulated	5.4	0.048	-0.59
NM_011584	Nr1d2	downregulated	5.4	0.048	-0.61
NM_001161624	Cdkn1c	downregulated	5.5	0.048	-0.59
NM_029620	Pcolce2	downregulated	5.5	0.048	-0.82
NM_172787	L3mbtl3	downregulated	5.4	0.049	-0.69
NM_029007	Fam84a	downregulated	5.4	0.049	-0.7
NM_017463	Pbx2	downregulated	5.4	0.049	-0.66
NM_029798	Flywch2	downregulated	5.4	0.049	-0.8
NM_007553	Bmp2	downregulated	5.4	0.049	-0.65
NM_009944	Cox7a1	downregulated	5.4	0.049	-1.1
NM_026931	1810011O10Rik	downregulated	5.4	0.049	-0.97
NM_023128	Palm	downregulated	5.3	0.05	-0.67
NM_139299	Il31ra	downregulated	5.3	0.05	-0.89
NM_010394	H2-Q7	downregulated	5.3	0.05	-0.76
