# Supplementary material for: Ferritin H deficiency deteriorates cellular iron handling and worsens Salmonella typhimurium infection by triggering hyperinflammation
Source: JCI Insight. 2021 Jul 8;6(13):e141760. doi: 10.1172/jci.insight.141760 (PMC8410025; doi:10.1172/jci.insight.141760)
Supplement: Supplemental Table 2 [file jciinsight-6-141760-s201.xlsx]

## Sheet: table_s2
GO Term ID	GO Term name	Fold Enrichment	Raw P	P FDR	RefSeqID
GO:0005515	protein binding	1.4	1.2e-08	1.1e-05	NM_001252382, NM_001127330, NM_013584, NM_008058, NM_008052, NM_033509, NM_001037099, NM_009708, NM_130448, NM_009852, NM_008304, NM_016758, NM_011861, NM_001206369, NM_009850, NM_026878, NM_021273, NM_010494, NM_080455, NM_013690, NM_001077696, NM_011545, NM_007728, NM_013926, NM_134250, NM_011441, NM_009824, NM_001033126, NM_001163336, NM_011035, NM_007743, NM_027857, NM_009416, NM_008595, NM_0…
GO:0008201	heparin binding	3.3	4.5e-06	0.0013	NM_011582, NM_011581, NM_021355, NM_026439, NM_007554, NM_001014423, NM_138683, NM_054077, NM_008280, NM_021443, NM_031176, NM_001195529, NM_001012335, NM_001012324, NM_001081445, NM_008011, NM_008788, NM_001161621, NM_029620, NM_016753, NM_001122954
GO:0006955	immune response	2.8	1e-06	0.0015	NM_010780, NM_001033126, NM_205819, NM_013748, NM_008699, NM_009539, NM_009400, NM_009515, NM_010386, NM_008320, NM_145373, NM_010389, NM_016896, NM_205823, NM_016704, NM_009137, NM_011616, NM_011335, NM_008542, NM_009985, NM_009514, NM_023052, NM_021443, NM_026012, NM_010735, NM_008206, NM_016914, NM_010689, NM_013488, NM_008518, NM_033042
GO:0005518	collagen binding	5.3	4.5e-06	0.002	NM_011582, NM_001042660, NM_001014423, NM_011035, NM_007584, NM_010917, NM_032393, NM_031176, NM_007728, NM_001012324, NM_008788, NM_172874, NM_029620
GO:0007155	cell adhesion	2.2	9.1e-07	0.0027	NM_011582, NM_011581, NM_007929, NM_175478, NM_033474, NM_178615, NM_010917, NM_010808, NM_008695, NM_020486, NM_022888, NM_011101, NM_080555, NM_033525, NM_001145884, NM_130448, NM_152803, NM_009852, NM_010651, NM_026838, NM_011193, NM_178900, NM_009073, NM_010494, NM_021334, NM_053199, NM_024285, NM_011812, NM_008397, NM_178665, NM_032465, NM_207675, NM_009987, NM_181277, NM_007664, NM_011218, …
GO:0002376	immune system process	2.3	1e-05	0.0099	NM_001252382, NM_139299, NM_010394, NM_027206, NM_205819, NM_009539, NM_007655, NM_016970, NM_029983, NM_001160711, NM_007648, NM_010386, NM_009854, NM_026976, NM_011193, NM_144539, NM_178900, NM_001033186, NM_205823, NM_001113460, NM_021319, NM_019449, NM_009858, NM_207675, NM_020044, NM_010872, NM_007783, NM_019436, NM_010136, NM_010870, NM_010689, NM_134250, NM_001081110, NM_013488, NM_013585,…
GO:0002250	adaptive immune response	3.3	1.7e-05	0.01	NM_001113460, NM_009858, NM_019449, NM_009539, NM_007655, NM_020044, NM_007783, NM_029983, NM_019436, NM_010136, NM_134250, NM_010689, NM_001081110, NM_009854, NM_013488, NM_144539, NM_001033186, NM_023684, NM_178900
GO:0007160	cell-matrix adhesion	4.3	1.7e-05	0.013	NM_007668, NM_031176, NM_007929, NM_033525, NM_001145884, NM_152803, NM_013690, NM_013566, NM_008397, NM_010917, NM_032465, NM_008695, NM_009930, NM_020486
GO:0006954	inflammatory response	2.2	4.2e-05	0.02	NM_009325, NM_010517, NM_001127330, NM_007553, NM_001033126, NM_205819, NM_007575, NM_009539, NM_011124, NM_009400, NM_011193, NM_016753, NM_205823, NM_010101, NM_009137, NM_011616, NM_011335, NM_001077696, NM_023052, NM_021443, NM_010872, NM_026012, NM_001145978, NM_010735, NM_001170395, NM_023850, NM_010870, NM_009910, NM_134250, NM_010689, NM_013641, NM_033042
GO:0007166	cell surface receptor signaling pathway	2.5	0.00011	0.047	NM_028841, NM_008058, NM_145363, NM_011199, NM_198702, NM_010934, NM_020510, NM_007655, NM_016970, NM_007903, NM_010693, NM_007645, NM_001081445, NM_007648, NM_177366, NM_183180, NM_013487, NM_009910, NM_001081110, NM_013488, NM_001145972, NM_139307, NM_009850
GO:0001525	angiogenesis	2.4	0.00015	0.05	NM_007426, NM_008058, NM_026439, NM_007554, NM_010216, NM_010107, NM_013690, NM_010612, NM_010423, NM_011824, NM_001168392, NM_009500, NM_011101, NM_029928, NM_009506, NM_009382, NM_001163608, NM_011711, NM_009910, NM_011587, NM_011441, NM_026838, NM_013508, NM_178900
GO:0045766	positive regulation of angiogenesis	3.2	0.00014	0.051	NM_009325, NM_016704, NM_007426, NM_010780, NM_010216, NM_013690, NM_010612, NM_011824, NM_009987, NM_011101, NM_010258, NM_009506, NM_007440, NM_009910, NM_008968, NM_178900
GO:0048535	lymph node development	6.4	0.00018	0.051	NM_054042, NM_010735, NM_010229, NM_011124, NM_008699, NM_153060, NM_021901, NM_008518
GO:0008285	negative regulation of cell proliferation	2	0.00031	0.063	NM_009824, NM_001127330, NM_007553, NM_021344, NM_007554, NM_008343, NM_010512, NM_011385, NM_010882, NM_010272, NM_011101, NM_007645, NM_012030, NM_011416, NM_013476, NM_001079883, NM_133229, NM_010229, NM_053272, NM_011199, NM_007584, NM_009238, NM_008542, NM_145459, NM_009022, NM_007783, NM_009427, NM_009506, NM_001177302, NM_172874, NM_145611, NM_007678
GO:0035556	intracellular signal transduction	2	0.00029	0.065	NM_010518, NM_001042660, NM_013748, NM_009539, NM_009500, NM_011101, NM_152801, NM_001142701, NM_001166597, NM_016758, NM_008507, NM_145401, NM_178900, NM_011242, NM_173788, NM_001113460, NM_009213, NM_008279, NM_013690, NM_020044, NM_001163640, NM_007783, NM_001082974, NM_023049, NM_177646, NM_001199593, NM_021896, NM_010689, NM_007412, NM_011876, NM_022029, NM_001033322, NM_198429
GO:0030198	extracellular matrix organization	3.2	0.00025	0.067	NM_026439, NM_001014423, NM_011812, NM_010917, NM_008695, NM_031176, NM_008481, NM_033525, NM_001012324, NM_029981, NM_152803, NM_016907, NM_178929, NM_016678, NM_009685
GO:0043401	steroid hormone mediated signaling pathway	4.6	0.00029	0.069	NM_001127330, NM_001177302, NM_183261, NM_007554, NM_009107, NM_145434, NM_010151, NM_013476, NM_011850, NM_011584
GO:0005096	GTPase activator activity	2.4	0.00033	0.07	NM_016703, NM_019492, NM_146011, NM_177566, NM_052976, NM_027219, NM_009707, NM_018879, NM_001163640, NM_001142701, NM_001205236, NM_178650, NM_178785, NM_001164481, NM_146061, NM_009382, NM_183288, NM_001081278, NM_016758, NM_153788, NM_009061, NM_001033263, NM_009164, NM_021454
GO:0030246	carbohydrate binding	2.3	0.00059	0.099	NM_198702, NM_009131, NM_130904, NM_178706, NM_001101507, NM_177155, NM_016970, NM_133238, NM_175096, NM_174848, NM_054042, NM_010737, NM_025809, NM_001110320, NM_172693, NM_008495, NM_153590, NM_013517, NM_010651, NM_016914, NM_176963, NM_026972
GO:0000122	negative regulation of transcription from RNA polymerase II promoter	1.7	0.00058	0.11	NM_001127330, NM_008058, NM_001042660, NM_007575, NM_145579, NM_008245, NM_207000, NM_031166, NM_029983, NM_013914, NM_183261, NM_009636, NM_133229, NM_010107, NM_019479, NM_010423, NM_001077696, NM_010258, NM_011545, NM_007631, NM_030060, NM_008688, NM_010136, NM_013926, NM_145434, NM_011441, NM_011067, NM_011850, NM_145611, NM_009824, NM_133687, NM_007553, NM_007554, NM_010151, NM_011385, NM_00…
GO:0030947	regulation of vascular endothelial growth factor receptor signaling pathway	19	0.00066	0.12	NM_009506, NM_001001183, NM_010216, NM_001099634
GO:0043568	positive regulation of insulin-like growth factor receptor signaling pathway	11	0.00076	0.12	NM_010518, NM_010517, NM_008343, NM_013476, NM_010512
GO:0007169	transmembrane receptor protein tyrosine kinase signaling pathway	3.1	0.00085	0.12	NM_001113460, NM_010229, NM_007426, NM_013690, NM_010612, NM_007584, NM_013748, NM_009539, NM_007783, NM_010693, NM_198190, NM_010689, NM_007549
GO:0005178	integrin binding	3.1	0.00089	0.12	NM_011582, NM_080555, NM_010101, NM_009382, NM_007929, NM_033525, NM_010494, NM_001145884, NM_010612, NM_010512, NM_008397, NM_011812, NM_009930
GO:0070374	positive regulation of ERK1 and ERK2 cascade	2.4	0.00081	0.13	NM_009137, NM_007553, NM_011335, NM_019521, NM_007554, NM_013690, NM_010612, NM_023052, NM_021443, NM_011101, NM_001177302, NM_011124, NM_033525, NM_008011, NM_181748, NM_134250, NM_001045526, NM_001122954, NM_178900
GO:0001936	regulation of endothelial cell proliferation	16	0.0013	0.17	NM_009022, NM_007554, NM_013690, NM_010612
GO:0045444	fat cell differentiation	3.4	0.0015	0.19	NM_026116, NM_001127330, NM_007631, NM_031166, NM_013526, NM_145741, NM_181748, NM_178415, NM_008542, NM_007678, NM_001081114
GO:0001934	positive regulation of protein phosphorylation	2.4	0.0017	0.19	NM_011943, NM_010229, NM_008058, NM_007553, NM_019521, NM_007554, NM_011035, NM_013690, NM_138683, NM_010612, NM_010733, NM_011101, NM_013520, NM_007631, NM_146061, NM_153782, NM_009852, NM_001081114
GO:0043065	positive regulation of apoptotic process	1.9	0.0016	0.2	NM_001252382, NM_011943, NM_001127330, NM_010370, NM_207624, NM_007553, NM_007554, NM_008343, NM_010881, NM_153422, NM_198190, NM_007440, NM_028283, NM_008321, NM_001168346, NM_009685, NM_013750, NM_016704, NM_009213, NM_019739, NM_008397, NM_009238, NM_009022, NM_010735, NM_010258, NM_001081292, NM_001081114
GO:0050853	B cell receptor signaling pathway	4	0.0018	0.2	NM_001190325, NM_010693, NM_001113460, NM_009844, NM_009539, NM_007549, NM_007655, NM_020044, NM_023684
GO:0031100	organ regeneration	3.9	0.002	0.21	NM_001127330, NM_013584, NM_007631, NM_207624, NM_007426, NM_010229, NM_019521, NM_011850, NM_010924
GO:0030225	macrophage differentiation	8.6	0.0021	0.21	NM_007554, NM_019866, NM_008699, NM_172787, NM_007678
GO:0001568	blood vessel development	3.4	0.0025	0.23	NM_009022, NM_080555, NM_146014, NM_007554, NM_011587, NM_019739, NM_001039185, NM_010423, NM_007743, NM_009930
GO:0042110	T cell activation	5	0.0024	0.24	NM_029983, NM_009515, NM_175362, NM_013487, NM_013486, NM_001081110, NM_013488
GO:0050850	positive regulation of calcium-mediated signaling	6	0.0026	0.24	NM_001081445, NM_007648, NM_010612, NM_009539, NM_001081110, NM_013488
GO:0042803	protein homodimerization activity	1.5	0.0025	0.27	NM_145535, NM_010173, NM_018804, NM_021344, NM_010216, NM_145579, NM_008245, NM_183261, NM_153590, NM_033268, NM_010867, NM_133670, NM_139145, NM_053199, NM_019479, NM_011812, NM_010423, NM_207675, NM_009593, NM_018755, NM_010255, NM_013486, NM_001081110, NM_011850, NM_013488, NM_010370, NM_007553, NM_007554, NM_001039185, NM_019626, NM_008495, NM_172961, NM_001025577, NM_009964, NM_001243757, NM…
GO:0045893	positive regulation of transcription, DNA-templated	1.6	0.0031	0.27	NM_001127330, NM_021344, NM_007553, NM_007554, NM_153778, NM_029999, NM_007575, NM_010512, NM_011824, NM_178615, NM_020510, NM_010881, NM_001012335, NM_026505, NM_183261, NM_011416, NM_013476, NM_008320, NM_019507, NM_013508, NM_010703, NM_008452, NM_009685, NM_001033186, NM_177700, NM_019739, NM_009238, NM_009405, NM_010258, NM_001177302, NM_013526, NM_010136, NM_145434, NM_011441, NM_007960, NM…
GO:0001657	ureteric bud development	4	0.0034	0.28	NM_011545, NM_001177302, NM_033525, NM_007554, NM_001042660, NM_175549, NM_010272, NM_008542
GO:0060070	canonical Wnt signaling pathway	3	0.0037	0.29	NM_080555, NM_007631, NM_010795, NM_008058, NM_029933, NM_001079822, NM_138683, NM_011441, NM_020510, NM_009238, NM_010703
GO:0030326	embryonic limb morphogenesis	3.5	0.0042	0.32	NM_009022, NM_183355, NM_153391, NM_007554, NM_009116, NM_017463, NM_011385, NM_011824, NM_010703
GO:0007264	small GTPase mediated signal transduction	2	0.0044	0.32	NM_025404, NM_026073, NM_173781, NM_175092, NM_145509, NM_007485, NM_009500, NM_009708, NM_177305, NM_026677, NM_001033329, NM_009047, NM_009059, NM_001163753, NM_013781, NM_001252636, NM_001033263, NM_001033248, NM_026878, NM_011242
GO:0050870	positive regulation of T cell activation	7.1	0.0045	0.32	NM_010693, NM_009382, NM_007648, NM_175362, NM_013488
GO:0016337	single organismal cell-cell adhesion	2.7	0.005	0.32	NM_031176, NM_080555, NM_009382, NM_026439, NM_010494, NM_013690, NM_013486, NM_033474, NM_026838, NM_008397, NM_007664, NM_013805
GO:0018108	peptidyl-tyrosine phosphorylation	3.3	0.0052	0.32	NM_010693, NM_001113460, NM_146015, NM_008011, NM_013690, NM_007584, NM_010612, NM_009539, NM_025659
GO:0032729	positive regulation of interferon-gamma production	3.7	0.0053	0.32	NM_010735, NM_011616, NM_010229, NM_007648, NM_153590, NM_134250, NM_008320, NM_028773
GO:0050852	T cell receptor signaling pathway	3.8	0.0047	0.33	NM_009382, NM_007581, NM_007648, NM_009539, NM_001037099, NM_178900, NM_001033186, NM_023684
GO:0002859	negative regulation of natural killer cell mediated cytotoxicity directed against tumor cell target	24	0.005	0.33	NM_153590, NM_001039185, NM_134250
GO:0045944	positive regulation of transcription from RNA polymerase II promoter	1.4	0.005	0.33	NM_001252382, NM_001127330, NM_008058, NM_029933, NM_009107, NM_007575, NM_011824, NM_008245, NM_001013813, NM_031166, NM_013476, NM_153403, NM_009685, NM_001033186, NM_019739, NM_010423, NM_001077696, NM_008679, NM_010258, NM_011545, NM_008688, NM_010136, NM_013487, NM_011441, NM_017463, NM_007960, NM_007553, NM_007554, NM_010151, NM_008699, NM_010882, NM_011385, NM_010512, NM_010881, NM_0011779…
GO:0001938	positive regulation of endothelial cell proliferation	3.2	0.0062	0.36	NM_011582, NM_011101, NM_009506, NM_007553, NM_007554, NM_010216, NM_027196, NM_010612, NM_178900
GO:0038083	peptidyl-tyrosine autophosphorylation	4.1	0.0064	0.36	NM_007783, NM_010693, NM_001113460, NM_007584, NM_010612, NM_009539, NM_007549
GO:0010595	positive regulation of endothelial cell migration	4.1	0.0064	0.36	NM_011101, NM_007440, NM_153778, NM_007554, NM_013690, NM_010612, NM_178900
GO:0030217	T cell differentiation	4.1	0.0064	0.36	NM_010693, NM_013487, NM_013488, NM_019507, NM_009238, NM_008376, NM_001037099
GO:0030512	negative regulation of transforming growth factor beta receptor signaling pathway	3.6	0.0065	0.36	NM_026505, NM_029981, NM_001042660, NM_172631, NM_011385, NM_139307, NM_008542, NM_026878
GO:0032753	positive regulation of interleukin-4 production	6.4	0.0068	0.36	NM_011616, NM_001177302, NM_007648, NM_134250, NM_028773
GO:0003707	steroid hormone receptor activity	3.4	0.0082	0.36	NM_001127330, NM_001177302, NM_183261, NM_009107, NM_145434, NM_010151, NM_011850, NM_011584
GO:0044212	transcription regulatory region DNA binding	2	0.0086	0.36	NM_177700, NM_001127330, NM_001042660, NM_007575, NM_001077696, NM_008245, NM_008542, NM_207000, NM_010258, NM_001177302, NM_001079822, NM_011416, NM_145434, NM_011441, NM_013476, NM_019507, NM_010703, NM_153403, NM_007678
GO:0001012	RNA polymerase II regulatory region DNA binding	8.7	0.0092	0.36	NM_001127330, NM_001177302, NM_010881, NM_008679
GO:0031014	troponin T binding	18	0.0098	0.37	NM_011618, NM_009406, NM_009405
GO:0004896	cytokine receptor activity	3.7	0.01	0.37	NM_139299, NM_013584, NM_010229, NM_021887, NM_001134458, NM_008368, NM_009987
GO:0008083	growth factor activity	2.3	0.0075	0.38	NM_011582, NM_198190, NM_009506, NM_001012335, NM_013526, NM_007553, NM_146015, NM_145741, NM_007554, NM_010216, NM_009131, NM_010512, NM_010272, NM_010200
GO:0008013	beta-catenin binding	2.9	0.008	0.38	NM_029933, NM_001079822, NM_012030, NM_001042660, NM_019739, NM_011441, NM_013476, NM_023055, NM_010703, NM_007664
GO:0004713	protein tyrosine kinase activity	2.4	0.012	0.38	NM_011943, NM_007783, NM_010693, NM_001113460, NM_010229, NM_008011, NM_011587, NM_013690, NM_007584, NM_010612, NM_009539, NM_007549
GO:0047372	acylglycerol lipase activity	11	0.005	0.39	NM_010173, NM_025341, NM_008280, NM_024465
GO:0070064	proline-rich region binding	6.7	0.0057	0.39	NM_007783, NM_007631, NM_001037755, NM_010261, NM_009685
GO:0019838	growth factor binding	4	0.0074	0.39	NM_010518, NM_031176, NM_010517, NM_013584, NM_008343, NM_013690, NM_010612
GO:0043547	positive regulation of GTPase activity	2.3	0.0075	0.39	NM_009137, NM_011335, NM_008397, NM_009707, NM_023052, NM_021443, NM_001205236, NM_009382, NM_175366, NM_011124, NM_183288, NM_022982, NM_172866, NM_009061, NM_011242
GO:0090002	establishment of protein localization to plasma membrane	3.9	0.0081	0.39	NM_028841, NM_026677, NM_145363, NM_012030, NM_011861, NM_033268, NM_007664
GO:0031994	insulin-like growth factor I binding	8	0.012	0.39	NM_010518, NM_010517, NM_008343, NM_008397
GO:0005070	SH3/SH2 adaptor activity	5.3	0.0046	0.4	NM_029983, NM_021309, NM_010689, NM_013781, NM_016719, NM_001033186
GO:0045785	positive regulation of cell adhesion	3.5	0.008	0.4	NM_031176, NM_011101, NM_007440, NM_009400, NM_013690, NM_007485, NM_178900, NM_001033186
GO:0017080	sodium channel regulator activity	4.8	0.0073	0.42	NM_007503, NM_175380, NM_013921, NM_052992, NM_010200, NM_009228
GO:0043206	extracellular fibril organization	8.8	0.009	0.42	NM_031176, NM_029568, NM_015776, NM_009930
GO:0060394	negative regulation of pathway-restricted SMAD protein phosphorylation	8.8	0.009	0.42	NM_001042660, NM_172631, NM_011824, NM_008542
GO:0003184	pulmonary valve morphogenesis	8.8	0.009	0.42	NM_007554, NM_010423, NM_198429, NM_008542
GO:0050863	regulation of T cell activation	8.8	0.009	0.42	NM_007783, NM_019436, NM_010689, NM_013488
GO:0071801	regulation of podosome assembly	18	0.0097	0.43	NM_010628, NM_007549, NM_001206369
GO:0016491	oxidoreductase activity	1.6	0.0072	0.44	NM_009127, NM_133217, NM_010417, NM_009128, NM_007533, NM_025325, NM_026428, NM_007436, NM_177380, NM_009731, NM_030261, NM_025508, NM_001252656, NM_007440, NM_010729, NM_010726, NM_172132, NM_001167818, NM_008492, NM_011539, NM_025522, NM_008278, NM_172398, NM_011933, NM_011303, NM_053272, NM_001161765, NM_175380, NM_008710, NM_201351, NM_024264, NM_009022, NM_178767, NM_013543, NM_018881, NM_01…
GO:0001558	regulation of cell growth	3.3	0.0096	0.44	NM_010518, NM_010517, NM_008343, NM_007503, NM_001039185, NM_007584, NM_011812, NM_178929
GO:0048469	cell maturation	3.8	0.01	0.44	NM_001127330, NM_011124, NM_011199, NM_010612, NM_001002896, NM_010272, NM_007678
GO:0021766	hippocampus development	3	0.01	0.44	NM_026116, NM_007668, NM_011218, NM_031166, NM_001012335, NM_001177302, NM_010881, NM_010703, NM_010200
GO:0008284	positive regulation of cell proliferation	1.6	0.01	0.44	NM_133185, NM_139299, NM_013584, NM_007929, NM_007554, NM_011035, NM_010216, NM_010612, NM_010512, NM_011824, NM_007436, NM_007903, NM_031166, NM_027363, NM_026505, NM_007440, NM_013476, NM_010703, NM_011199, NM_009131, NM_008250, NM_009238, NM_009022, NM_183355, NM_054042, NM_007631, NM_010735, NM_013520, NM_009506, NM_001177302, NM_146015, NM_008011, NM_013926, NM_009910, NM_021901
GO:0006633	fatty acid biosynthetic process	2.9	0.011	0.45	NM_009127, NM_178767, NM_009128, NM_013543, NM_029001, NM_008280, NM_008968, NM_011539, NM_145401
GO:0048536	spleen development	3.7	0.011	0.45	NM_183355, NM_011545, NM_010229, NM_001199593, NM_008699, NM_021901, NM_001037099
GO:0016045	detection of bacterium	8.1	0.012	0.46	NM_010872, NM_021319, NM_010870, NM_026972
GO:0097028	dendritic cell differentiation	8.1	0.012	0.46	NM_011616, NM_010229, NM_030060, NM_019521
GO:0007179	transforming growth factor beta receptor signaling pathway	2.9	0.012	0.46	NM_008278, NM_007553, NM_001145884, NM_026505, NM_001042660, NM_007743, NM_008542, NM_009930, NM_013805
GO:0007568	aging	2.1	0.013	0.48	NM_010518, NM_009964, NM_009923, NM_011199, NM_029803, NM_007575, NM_007436, NM_007933, NM_001081445, NM_007440, NM_013460, NM_172961, NM_001206369, NM_001161624, NM_009930
GO:0005125	cytokine activity	1.9	0.017	0.48	NM_021367, NM_009137, NM_011616, NM_027294, NM_007553, NM_007554, NM_133978, NM_011824, NM_153582, NM_010272, NM_021443, NM_010735, NM_013520, NM_013526, NM_145741, NM_145373, NM_008518
GO:0048286	lung alveolus development	3.5	0.014	0.49	NM_010518, NM_011545, NM_207624, NM_008117, NM_007554, NM_010612, NM_010512
GO:0006937	regulation of muscle contraction	5.3	0.014	0.49	NM_011101, NM_001130174, NM_011618, NM_009406, NM_009405
GO:0042475	odontogenesis of dentin-containing tooth	3.1	0.015	0.51	NM_133185, NM_007553, NM_008688, NM_007554, NM_008699, NM_008397, NM_010703, NM_001079883
GO:0003148	outflow tract septum morphogenesis	5	0.016	0.53	NM_010258, NM_001177302, NM_007554, NM_008542, NM_033509
GO:0042102	positive regulation of T cell proliferation	3	0.016	0.53	NM_011616, NM_007648, NM_175362, NM_009852, NM_001039185, NM_134250, NM_013488, NM_028773
GO:0014068	positive regulation of phosphatidylinositol 3-kinase signaling	3	0.016	0.53	NM_001177302, NM_146061, NM_013690, NM_010612, NM_009059, NM_010512, NM_011827, NM_001033263
GO:0001889	liver development	2.5	0.017	0.54	NM_009022, NM_010258, NM_016974, NM_007631, NM_001177302, NM_001252530, NM_008250, NM_008245, NM_207675, NM_007678
GO:0008219	cell death	3.9	0.017	0.55	NM_001145978, NM_007929, NM_001081292, NM_008504, NM_010129, NM_178900
GO:0032456	endocytic recycling	4.8	0.018	0.55	NM_177305, NM_133838, NM_020578, NM_026677, NM_153068
GO:0031295	T cell costimulation	4.8	0.018	0.55	NM_011124, NM_008495, NM_007648, NM_175362, NM_007650
GO:0034097	response to cytokine	2.7	0.019	0.55	NM_009022, NM_013584, NM_001177302, NM_008117, NM_009247, NM_011798, NM_009930, NM_009246, NM_001122954
GO:0030949	positive regulation of vascular endothelial growth factor receptor signaling pathway	6.9	0.018	0.56	NM_007554, NM_013690, NM_010612, NM_178900
GO:0031076	embryonic camera-type eye development	6.9	0.018	0.56	NM_009022, NM_153391, NM_001177302, NM_016701
GO:0007165	signal transduction	1.3	0.019	0.56	NM_001025386, NM_001127330, NM_008384, NM_008058, NM_146011, NM_011824, NM_008245, NM_009707, NM_016719, NM_183168, NM_001142701, NM_001205236, NM_023059, NM_016758, NM_181748, NM_011861, NM_145700, NM_026878, NM_010101, NM_011616, NM_010102, NM_011199, NM_010934, NM_010320, NM_009987, NM_053190, NM_026012, NM_178785, NM_019436, NM_177366, NM_021896, NM_009910, NM_007412, NM_013641, NM_013781, NM…
GO:0046777	protein autophosphorylation	2	0.02	0.57	NM_010229, NM_008279, NM_011035, NM_013690, NM_010612, NM_007584, NM_009539, NM_007668, NM_011101, NM_007783, NM_009288, NM_010693, NM_009382, NM_008011, NM_178900
GO:0005102	receptor binding	1.6	0.023	0.57	NM_008058, NM_007553, NM_010394, NM_016863, NM_138683, NM_009539, NM_011827, NM_134000, NM_198190, NM_001145884, NM_012030, NM_026979, NM_026838, NM_013476, NM_007549, NM_001122954, NM_011933, NM_019521, NM_011328, NM_053199, NM_207675, NM_023055, NM_010200, NM_007783, NM_001177302, NM_008481, NM_013486
GO:0019901	protein kinase binding	1.6	0.024	0.58	NM_011943, NM_007929, NM_011035, NM_001039185, NM_011385, NM_007485, NM_001037099, NM_007668, NM_010693, NM_009515, NM_009852, NM_016758, NM_145401, NM_001033186, NM_007581, NM_001202445, NM_001077696, NM_009406, NM_007664, NM_010258, NM_007631, NM_009382, NM_010689, NM_013486, NM_001081110, NM_013488, NM_001033263, NM_023684
GO:0046983	protein dimerization activity	1.9	0.028	0.58	NM_153778, NM_019479, NM_001039185, NM_010628, NM_010423, NM_008679, NM_010881, NM_011545, NM_031166, NM_152803, NM_153590, NM_008321, NM_010753, NM_024469, NM_033268
GO:0003714	transcription corepressor activity	2	0.031	0.58	NM_009824, NM_001004149, NM_207212, NM_001077696, NM_011385, NM_007631, NM_009427, NM_001177302, NM_001081292, NM_013508, NM_011850, NM_024469, NM_009636
GO:0001077	transcriptional activator activity, RNA polymerase II core promoter proximal region sequence-specific binding	1.7	0.033	0.58	NM_016703, NM_010882, NM_001077696, NM_008679, NM_009238, NM_183355, NM_011545, NM_016974, NM_008688, NM_020589, NM_013476, NM_013508, NM_007960, NM_010703, NM_021901, NM_198429, NM_001079883, NM_001045514, NM_007678
GO:0030199	collagen fibril organization	3.7	0.021	0.59	NM_031176, NM_021355, NM_007743, NM_011824, NM_181277, NM_009930
GO:0055114	oxidation-reduction process	1.4	0.022	0.59	NM_009127, NM_133217, NM_010417, NM_009128, NM_007533, NM_025325, NM_026428, NM_019720, NM_007436, NM_177380, NM_009731, NM_030261, NM_025508, NM_001252656, NM_007440, NM_010729, NM_010726, NM_172132, NM_001167818, NM_008492, NM_011539, NM_025522, NM_008278, NM_011933, NM_011303, NM_053272, NM_001161765, NM_175380, NM_008710, NM_201351, NM_024264, NM_009022, NM_178767, NM_013543, NM_018881, NM_01…
GO:0021987	cerebral cortex development	2.8	0.022	0.59	NM_026116, NM_007668, NM_011218, NM_001004468, NM_001012335, NM_010881, NM_009930, NM_007664
GO:0045669	positive regulation of osteoblast differentiation	2.8	0.022	0.59	NM_031166, NM_033525, NM_007553, NM_145741, NM_007554, NM_010423, NM_010512, NM_007678
GO:0001570	vasculogenesis	2.8	0.022	0.59	NM_146014, NM_011587, NM_013690, NM_010612, NM_011441, NM_010423, NM_008245, NM_009406
GO:0006636	unsaturated fatty acid biosynthetic process	6.4	0.022	0.59	NM_009127, NM_011933, NM_009128, NM_029001
GO:0005525	GTP binding	1.6	0.03	0.59	NM_133838, NM_025404, NM_001253706, NM_026073, NM_007575, NM_007485, NM_009708, NM_177305, NM_026677, NM_020578, NM_001252636, NM_153068, NM_026878, NM_173788, NM_031247, NM_146167, NM_173781, NM_175092, NM_145509, NM_008376, NM_021896, NM_009047, NM_001163753, NM_001033263, NM_001033248
GO:0001968	fibronectin binding	4.1	0.031	0.59	NM_011582, NM_010518, NM_026439, NM_008343, NM_001161799
GO:0001227	transcriptional repressor activity, RNA polymerase II transcription regulatory region sequence-specific binding	2.9	0.033	0.59	NM_013914, NM_019739, NM_019479, NM_008245, NM_198429, NM_001168346, NM_009636
GO:0005160	transforming growth factor beta receptor binding	3.3	0.035	0.59	NM_013526, NM_007553, NM_145741, NM_007554, NM_010272, NM_026878
GO:0048305	immunoglobulin secretion	12	0.023	0.6	NM_011616, NM_001033126, NM_134000
GO:0003150	muscular septum morphogenesis	12	0.023	0.6	NM_007554, NM_020510, NM_033509
GO:0007507	heart development	1.8	0.024	0.6	NM_133229, NM_001127330, NM_001243757, NM_007553, NM_007554, NM_013690, NM_024285, NM_001077696, NM_009238, NM_009406, NM_009022, NM_001130174, NM_146014, NM_008321, NM_175549, NM_172274, NM_198429, NM_009930, NM_001168346
GO:0032689	negative regulation of interferon-gamma production	4.5	0.024	0.6	NM_021319, NM_001177302, NM_019521, NM_134250, NM_032465
GO:0006935	chemotaxis	2.3	0.024	0.6	NM_021443, NM_009137, NM_027294, NM_019391, NM_009910, NM_133978, NM_153582, NM_011798, NM_145700, NM_175549, NM_009987
GO:0000978	RNA polymerase II core promoter proximal region sequence-specific DNA binding	1.6	0.027	0.6	NM_146179, NM_145579, NM_010882, NM_011385, NM_008245, NM_008542, NM_183355, NM_030060, NM_013914, NM_008688, NM_020589, NM_145434, NM_013476, NM_024469, NM_013508, NM_007960, NM_010703, NM_153403, NM_021901, NM_198429, NM_001079883, NM_001045514, NM_001168346, NM_007678
GO:0048020	CCR chemokine receptor binding	4.3	0.027	0.6	NM_021443, NM_009137, NM_011335, NM_011124, NM_023052
GO:0019903	protein phosphatase binding	2.5	0.03	0.6	NM_007783, NM_010693, NM_001127330, NM_153590, NM_001039185, NM_016854, NM_011193, NM_007664, NM_001033186
GO:0042493	response to drug	1.6	0.025	0.61	NM_009325, NM_011943, NM_001127330, NM_144811, NM_010612, NM_001039546, NM_001077696, NM_007436, NM_007933, NM_010924, NM_001164099, NM_010258, NM_007631, NM_010735, NM_010693, NM_009506, NM_001012335, NM_008185, NM_001081445, NM_008495, NM_001161621, NM_172961, NM_144921
GO:0016477	cell migration	1.9	0.027	0.64	NM_011176, NM_007929, NM_010107, NM_010612, NM_009500, NM_007664, NM_007668, NM_054042, NM_007783, NM_001012335, NM_026505, NM_008011, NM_011711, NM_008304, NM_011193
GO:0045668	negative regulation of osteoblast differentiation	3	0.027	0.64	NM_010518, NM_009427, NM_145741, NM_008321, NM_011385, NM_001077696, NM_198429
GO:0006631	fatty acid metabolic process	2	0.029	0.64	NM_008278, NM_009127, NM_009128, NM_011933, NM_008280, NM_031176, NM_013543, NM_007440, NM_029001, NM_011988, NM_008968, NM_011539, NM_145401
GO:0006644	phospholipid metabolic process	3.5	0.029	0.64	NM_031176, NM_010258, NM_080555, NM_001045516, NM_207206, NM_001122954
GO:0048167	regulation of synaptic plasticity	3.5	0.029	0.64	NM_007668, NM_001037755, NM_001177302, NM_001081445, NM_001039546, NM_001168346
GO:0010811	positive regulation of cell-substrate adhesion	3.5	0.029	0.64	NM_033525, NM_026439, NM_001012324, NM_001014423, NM_008397, NM_010917
GO:0038036	sphingosine-1-phosphate receptor activity	9	0.041	0.64	NM_053190, NM_010101, NM_010102
GO:0031995	insulin-like growth factor II binding	9	0.041	0.64	NM_010518, NM_010517, NM_008343
GO:0001078	transcriptional repressor activity, RNA polymerase II core promoter proximal region sequence-specific binding	2	0.043	0.64	NM_011545, NM_030060, NM_145434, NM_019739, NM_080455, NM_010423, NM_145579, NM_011385, NM_024469, NM_008245, NM_001168346
GO:0001666	response to hypoxia	1.9	0.029	0.65	NM_009824, NM_009964, NM_007426, NM_007553, NM_011035, NM_010216, NM_207212, NM_013690, NM_010612, NM_009238, NM_007436, NM_010735, NM_009506, NM_172961, NM_008968
GO:0003779	actin binding	1.6	0.044	0.65	NM_025785, NM_139300, NM_019391, NM_001256107, NM_001001980, NM_052976, NM_001039185, NM_001039546, NM_009406, NM_009405, NM_032393, NM_009228, NM_001033210, NM_009416, NM_001164099, NM_001130174, NM_009515, NM_011711, NM_001206369, NM_011876, NM_011193, NM_033268
GO:0001948	glycoprotein binding	2.4	0.046	0.65	NM_010693, NM_008495, NM_009247, NM_009852, NM_013486, NM_013488, NM_007650, NM_009246
GO:0005031	tumor necrosis factor-activated receptor activity	4.8	0.048	0.65	NM_026012, NM_009400, NM_001033126, NM_033042
GO:0048488	synaptic vesicle endocytosis	5.7	0.031	0.66	NM_007668, NM_001252341, NM_052976, NM_011861
GO:0003180	aortic valve morphogenesis	10	0.031	0.66	NM_007554, NM_010107, NM_198429
GO:0048251	elastic fiber assembly	10	0.031	0.66	NM_031176, NM_029568, NM_011812
GO:0048645	organ formation	10	0.031	0.66	NM_010258, NM_013476, NM_021901
GO:1901385	regulation of voltage-gated calcium channel activity	10	0.031	0.66	NM_009643, NM_007581, NM_001037099
GO:0005044	scavenger receptor activity	3	0.048	0.66	NM_001170395, NM_008939, NM_009852, NM_145700, NM_007650, NM_013586
GO:0030165	PDZ domain binding	2.1	0.052	0.68	NM_181418, NM_001037755, NM_008058, NM_012030, NM_008304, NM_020510, NM_027280, NM_207675, NM_023055, NM_009228
GO:0032715	negative regulation of interleukin-6 production	4	0.034	0.69	NM_007783, NM_010229, NM_019521, NM_134250, NM_008452
GO:0021537	telencephalon development	4	0.034	0.69	NM_007668, NM_007553, NM_007554, NM_022029, NM_007664
GO:0004180	carboxypeptidase activity	3.4	0.056	0.69	NM_207624, NM_028279, NM_018755, NM_018867, NM_009636
GO:0071407	cellular response to organic cyclic compound	2.6	0.035	0.7	NM_010518, NM_001127330, NM_007553, NM_008495, NM_011035, NM_008397, NM_007678, NM_183168
GO:0050930	induction of positive chemotaxis	5.4	0.036	0.7	NM_011101, NM_009506, NM_011124, NM_010216
GO:0051145	smooth muscle cell differentiation	5.4	0.036	0.7	NM_010258, NM_007554, NM_001001183, NM_001168346
GO:0045907	positive regulation of vasoconstriction	3.2	0.037	0.71	NM_009325, NM_013460, NM_010934, NM_011539, NM_008542, NM_153422
GO:0004879	RNA polymerase II transcription factor activity, ligand-activated sequence-specific DNA binding	3.3	0.061	0.71	NM_001127330, NM_001177302, NM_183261, NM_010151, NM_013476
GO:0006351	transcription, DNA-templated	1.2	0.039	0.72	NM_001252382, NM_001127330, NM_153778, NM_001042660, NM_009107, NM_009343, NM_007575, NM_145579, NM_008245, NM_031166, NM_013914, NM_183261, NM_001079822, NM_010165, NM_013476, NM_019507, NM_153403, NM_172787, NM_009685, NM_009636, NM_133229, NM_016703, NM_001098237, NM_019739, NM_080455, NM_019479, NM_001077696, NM_010423, NM_008679, NM_008542, NM_201355, NM_001081462, NM_010258, NM_007631, NM_0…
GO:0005085	guanyl-nucleotide exchange factor activity	1.8	0.061	0.72	NM_152801, NM_001033329, NM_001159538, NM_015759, NM_177566, NM_172866, NM_009059, NM_013781, NM_177611, NM_009500, NM_172477, NM_011242
GO:0030514	negative regulation of BMP signaling pathway	3.2	0.04	0.73	NM_009427, NM_001042660, NM_011385, NM_011824, NM_008542, NM_001114385
GO:0045597	positive regulation of cell differentiation	3.2	0.04	0.73	NM_007903, NM_007553, NM_007554, NM_010136, NM_011441, NM_013476
GO:0003183	mitral valve morphogenesis	9.1	0.04	0.73	NM_010107, NM_009238, NM_008542
GO:0072659	protein localization to plasma membrane	2.7	0.042	0.73	NM_026677, NM_007929, NM_007581, NM_001168392, NM_010200, NM_153068, NM_001033186
GO:0008217	regulation of blood pressure	2.7	0.042	0.73	NM_001127330, NM_207624, NM_021896, NM_007743, NM_010934, NM_008771, NM_133670
GO:0006469	negative regulation of protein kinase activity	2.3	0.043	0.73	NM_011101, NM_009382, NM_007542, NM_001199593, NM_177708, NM_022982, NM_001039185, NM_172874, NM_145401
GO:0008146	sulfotransferase activity	2.7	0.068	0.73	NM_023135, NM_023850, NM_016803, NM_021528, NM_133670, NM_178870
GO:0003700	transcription factor activity, sequence-specific DNA binding	1.3	0.069	0.73	NM_009824, NM_001252382, NM_001127330, NM_080461, NM_153778, NM_009107, NM_019866, NM_001042660, NM_010151, NM_145579, NM_008245, NM_023326, NM_013914, NM_183261, NM_001079822, NM_008321, NM_013476, NM_008320, NM_019507, NM_013508, NM_001025577, NM_010703, NM_001168346, NM_008452, NM_001039115, NM_016703, NM_019739, NM_019479, NM_010423, NM_009238, NM_008542, NM_001081462, NM_183355, NM_010258, N…
GO:0016339	calcium-dependent cell-cell adhesion via plasma membrane cell adhesion molecules	5.1	0.042	0.74	NM_130448, NM_033474, NM_001039185, NM_007664
GO:0070208	protein heterotrimerization	5.1	0.042	0.74	NM_026979, NM_007743, NM_011385, NM_009933
GO:0060749	mammary gland alveolus development	5.1	0.042	0.74	NM_007631, NM_007584, NM_013476, NM_001033263
GO:0043010	camera-type eye development	2.5	0.042	0.74	NM_009022, NM_009964, NM_146015, NM_007554, NM_021351, NM_011385, NM_172274, NM_001161624
GO:0005520	insulin-like growth factor binding	4.2	0.068	0.74	NM_010518, NM_010517, NM_008343, NM_178929
GO:0004714	transmembrane receptor protein tyrosine kinase activity	2.7	0.073	0.74	NM_010229, NM_008011, NM_011587, NM_013690, NM_007584, NM_010612
GO:0004383	guanylate cyclase activity	6.6	0.074	0.74	NM_173788, NM_021896, NM_001033322
GO:0005212	structural constituent of eye lens	4	0.076	0.74	NM_009964, NM_021351, NM_001002896, NM_024441
GO:0048812	neuron projection morphogenesis	2.7	0.045	0.75	NM_011582, NM_007668, NM_013584, NM_198190, NM_011035, NM_011861, NM_010612
GO:0019216	regulation of lipid metabolic process	3.7	0.046	0.75	NM_001127330, NM_008011, NM_145434, NM_011584, NM_001079883
GO:0048247	lymphocyte chemotaxis	3.7	0.046	0.75	NM_021443, NM_009137, NM_011335, NM_011124, NM_023052
GO:0061098	positive regulation of protein tyrosine kinase activity	4.8	0.047	0.75	NM_011676, NM_207624, NM_019521, NM_011824
GO:0008134	transcription factor binding	1.5	0.079	0.75	NM_133687, NM_001127330, NM_153778, NM_019739, NM_019479, NM_001077696, NM_010881, NM_008245, NM_010258, NM_007631, NM_001177302, NM_008321, NM_017463, NM_011441, NM_013476, NM_011850, NM_010703, NM_198429, NM_001168346, NM_007678, NM_009685
GO:0005975	carbohydrate metabolic process	1.8	0.047	0.76	NM_198004, NM_026428, NM_175380, NM_011734, NM_021528, NM_028132, NM_175096, NM_019804, NM_023850, NM_001167908, NM_016803, NM_152803, NM_016854, NM_008492, NM_176963
GO:0001658	branching involved in ureteric bud morphogenesis	3	0.047	0.76	NM_183355, NM_011545, NM_033525, NM_007553, NM_007554, NM_011824
GO:0010862	positive regulation of pathway-restricted SMAD protein phosphorylation	3	0.047	0.76	NM_013526, NM_007553, NM_145741, NM_007554, NM_019733, NM_010272
GO:0045860	positive regulation of protein kinase activity	2.6	0.048	0.76	NM_007668, NM_019521, NM_011124, NM_010689, NM_013488, NM_001033263, NM_145401
GO:0050769	positive regulation of neurogenesis	3.6	0.05	0.76	NM_145973, NM_207624, NM_007553, NM_008117, NM_016758
GO:0050873	brown fat cell differentiation	3.6	0.05	0.76	NM_009127, NM_001127330, NM_008397, NM_009061, NM_007678
GO:0086036	regulation of cardiac muscle cell membrane potential	8.1	0.051	0.76	NM_020578, NM_144921, NM_052992
GO:0030098	lymphocyte differentiation	8.1	0.051	0.76	NM_013520, NM_010229, NM_010742
GO:0034374	low-density lipoprotein particle remodeling	8.1	0.051	0.76	NM_009593, NM_008280, NM_001122954
GO:0045600	positive regulation of fat cell differentiation	3	0.051	0.76	NM_001127330, NM_023135, NM_007553, NM_010512, NM_007678, NM_001177945
GO:0030617	transforming growth factor beta receptor, inhibitory cytoplasmic mediator activity	24	0.081	0.76	NM_001042660, NM_008542
GO:0043185	vascular endothelial growth factor receptor 3 binding	24	0.081	0.76	NM_009506, NM_010216
GO:0043395	heparan sulfate proteoglycan binding	3.8	0.083	0.76	NM_152803, NM_011824, NM_144921, NM_008280
GO:0048407	platelet-derived growth factor binding	6	0.086	0.76	NM_007743, NM_009933, NM_009930
GO:0005089	Rho guanyl-nucleotide exchange factor activity	2.3	0.087	0.76	NM_152801, NM_001033329, NM_001159538, NM_015759, NM_177566, NM_009059, NM_009500
GO:0004860	protein kinase inhibitor activity	2.5	0.087	0.76	NM_021344, NM_007542, NM_177708, NM_022982, NM_172874, NM_001161624
GO:0030183	B cell differentiation	2.4	0.05	0.77	NM_011616, NM_010229, NM_175362, NM_008699, NM_001077696, NM_007655, NM_008245, NM_008376
GO:0007565	female pregnancy	2.4	0.05	0.77	NM_010518, NM_008278, NM_001177302, NM_023135, NM_008117, NM_054060, NM_001199246, NM_007584
GO:0050681	androgen receptor binding	3.7	0.092	0.77	NM_011545, NM_001199593, NM_013476, NM_008679
GO:0043236	laminin binding	3.7	0.092	0.77	NM_008495, NM_008397, NM_010917, NM_020486
GO:0010001	glial cell differentiation	4.6	0.054	0.78	NM_010512, NM_010808, NM_008052, NM_007664
GO:0035162	embryonic hemopoiesis	4.6	0.054	0.78	NM_183355, NM_013520, NM_010612, NM_008507
GO:0048839	inner ear development	2.6	0.055	0.78	NM_007553, NM_146014, NM_010386, NM_001039546, NM_010512, NM_001025577, NM_007678
GO:0001972	retinoic acid binding	5.5	0.099	0.79	NM_001177302, NM_023624, NM_183261
GO:0050731	positive regulation of peptidyl-tyrosine phosphorylation	2.2	0.058	0.8	NM_011582, NM_133838, NM_080555, NM_001113460, NM_009506, NM_007648, NM_010107, NM_010512, NM_013488
GO:0097190	apoptotic signaling pathway	2.8	0.059	0.8	NM_029723, NM_007648, NM_028283, NM_008968, NM_007650, NM_033042
GO:0045786	negative regulation of cell cycle	3.4	0.06	0.8	NM_007668, NM_008278, NM_007553, NM_007554, NM_007678
GO:0042246	tissue regeneration	4.4	0.06	0.8	NM_001162884, NM_001113460, NM_018755, NM_001206369
GO:0044321	response to leptin	7.3	0.062	0.8	NM_026116, NM_007631, NM_145434
GO:0060119	inner ear receptor cell development	7.3	0.062	0.8	NM_013792, NM_020510, NM_033509
GO:0003149	membranous septum morphogenesis	7.3	0.062	0.8	NM_007554, NM_020510, NM_033509
GO:0045843	negative regulation of striated muscle tissue development	7.3	0.062	0.8	NM_007554, NM_001077696, NM_010703
GO:0030851	granulocyte differentiation	7.3	0.062	0.8	NM_009824, NM_172787, NM_007678
GO:0048541	Peyer's patch development	7.3	0.062	0.8	NM_008699, NM_001039185, NM_001037099
GO:0007157	heterophilic cell-cell adhesion via plasma membrane cell adhesion molecules	2.8	0.063	0.8	NM_019626, NM_008495, NM_009852, NM_053199, NM_207675, NM_007664
GO:0071346	cellular response to interferon-gamma	2.5	0.061	0.81	NM_021443, NM_009137, NM_010394, NM_011335, NM_011124, NM_007575, NM_023052
GO:0008360	regulation of cell shape	1.9	0.062	0.81	NM_001037755, NM_007728, NM_026505, NM_023128, NM_012030, NM_011711, NM_027219, NM_010612, NM_023320, NM_024285, NM_021454
GO:0007420	brain development	1.7	0.065	0.81	NM_026012, NM_133185, NM_207000, NM_007783, NM_031166, NM_001252341, NM_010136, NM_130448, NM_001033126, NM_016701, NM_010923, NM_011328, NM_008776, NM_175549, NM_207675
GO:0030177	positive regulation of Wnt signaling pathway	3.3	0.065	0.81	NM_007553, NM_138683, NM_008245, NM_001252578, NM_009238
GO:0030593	neutrophil chemotaxis	2.5	0.065	0.81	NM_021443, NM_007903, NM_011101, NM_009137, NM_011335, NM_011124, NM_023052
GO:0006357	regulation of transcription from RNA polymerase II promoter	1.5	0.065	0.81	NM_001252382, NM_001127330, NM_011250, NM_019866, NM_019739, NM_080455, NM_019479, NM_145579, NM_008245, NM_025426, NM_016974, NM_030060, NM_013914, NM_183261, NM_010136, NM_001079822, NM_001199593, NM_013476, NM_013508, NM_007960, NM_010703, NM_198429, NM_007678, NM_023684
GO:0043410	positive regulation of MAPK cascade	2.1	0.066	0.81	NM_026012, NM_010517, NM_007553, NM_008343, NM_010612, NM_013476, NM_010512, NM_007664, NM_033042
GO:0048041	focal adhesion assembly	4.2	0.067	0.81	NM_009382, NM_033268, NM_009707, NM_007485
GO:0010628	positive regulation of gene expression	1.5	0.068	0.81	NM_177700, NM_001243757, NM_011616, NM_007553, NM_021344, NM_019521, NM_007554, NM_008679, NM_009022, NM_023160, NM_010693, NM_031166, NM_001177302, NM_007440, NM_007648, NM_008011, NM_011441, NM_001206369, NM_013476, NM_011850, NM_010703, NM_001025577, NM_198429, NM_153403
GO:0051965	positive regulation of synapse assembly	2.4	0.069	0.81	NM_010733, NM_011101, NM_011581, NM_019626, NM_198702, NM_008516, NM_026838
GO:0042220	response to cocaine	3.2	0.07	0.82	NM_007668, NM_001081445, NM_198702, NM_172961, NM_001077696
GO:0001656	metanephros development	3.2	0.07	0.82	NM_007554, NM_008321, NM_175549, NM_010272, NM_026674
GO:0048873	homeostasis of number of cells within a tissue	3.2	0.07	0.82	NM_013520, NM_010229, NM_009854, NM_028773, NM_181277
GO:0060412	ventricular septum morphogenesis	3.2	0.07	0.82	NM_001042660, NM_010423, NM_020510, NM_009238, NM_198429
GO:0019882	antigen processing and presentation	2.7	0.071	0.82	NM_010229, NM_008206, NM_010386, NM_019449, NM_010189, NM_013585
GO:0003151	outflow tract morphogenesis	2.7	0.071	0.82	NM_011303, NM_007554, NM_011441, NM_010423, NM_010934, NM_020510
GO:0030336	negative regulation of cell migration	2.1	0.072	0.82	NM_010518, NM_009382, NM_012030, NM_025341, NM_011587, NM_172631, NM_172874, NM_009987, NM_016678
GO:0006897	endocytosis	1.7	0.073	0.82	NM_011676, NM_052976, NM_001039546, NM_130904, NM_172557, NM_133238, NM_175483, NM_001177648, NM_001205236, NM_183288, NM_011861, NM_011193, NM_153068, NM_026972
GO:0045603	positive regulation of endothelial cell differentiation	6.6	0.073	0.82	NM_007440, NM_153778, NM_007554
GO:0032060	bleb assembly	6.6	0.073	0.82	NM_007929, NM_139300, NM_010129
GO:0007219	Notch signaling pathway	1.9	0.074	0.82	NM_010101, NM_007553, NM_001256107, NM_010423, NM_008245, NM_011850, NM_026674, NM_008052, NM_007678, NM_001013813
GO:0007409	axonogenesis	2	0.075	0.83	NM_007668, NM_021355, NM_009923, NM_001012324, NM_175478, NM_011035, NM_022982, NM_010882, NM_001079883
GO:0030168	platelet activation	3.1	0.076	0.83	NM_011616, NM_007976, NM_008771, NM_009500, NM_011242
GO:0016525	negative regulation of angiogenesis	2.4	0.077	0.83	NM_011582, NM_011581, NM_007426, NM_011587, NM_013690, NM_008245, NM_009987
GO:0060348	bone development	2.6	0.081	0.84	NM_173788, NM_001177302, NM_007554, NM_153060, NM_207675, NM_001252578
GO:0007620	copulation	24	0.081	0.84	NM_172961, NM_013476
GO:0060837	blood vessel endothelial cell differentiation	24	0.081	0.84	NM_146014, NM_010612
GO:0007493	endodermal cell fate determination	24	0.081	0.84	NM_010258, NM_011441
GO:0003308	negative regulation of Wnt signaling pathway involved in heart development	24	0.081	0.84	NM_007553, NM_011441
GO:0002587	negative regulation of antigen processing and presentation of peptide antigen via MHC class II	24	0.081	0.84	NM_008206, NM_010389
GO:0002920	regulation of humoral immune response	24	0.081	0.84	NM_007645, NM_153060
GO:0003130	BMP signaling pathway involved in heart induction	24	0.081	0.84	NM_007553, NM_007554
GO:0006468	protein phosphorylation	1.3	0.081	0.84	NM_011943, NM_007553, NM_139300, NM_008343, NM_011035, NM_010612, NM_009539, NM_011827, NM_007668, NM_011101, NM_010693, NM_032418, NM_007549, NM_178900, NM_173788, NM_016896, NM_001113460, NM_010229, NM_019684, NM_019521, NM_008279, NM_013690, NM_007584, NM_145587, NM_007783, NM_009288, NM_007631, NM_001177302, NM_001081292, NM_001199593, NM_008011, NM_011587
GO:0002548	monocyte chemotaxis	3	0.082	0.84	NM_021443, NM_009137, NM_011335, NM_011124, NM_023052
GO:0043507	positive regulation of JUN kinase activity	3	0.082	0.84	NM_008058, NM_001081292, NM_001159538, NM_011035, NM_033509
GO:0048010	vascular endothelial growth factor receptor signaling pathway	3.9	0.082	0.84	NM_009506, NM_010216, NM_010612, NM_178900
GO:0097150	neuronal stem cell population maintenance	3.9	0.082	0.84	NM_019739, NM_011328, NM_010808, NM_007664
GO:0045892	negative regulation of transcription, DNA-templated	1.3	0.085	0.85	NM_009824, NM_001127330, NM_007553, NM_026279, NM_007554, NM_153778, NM_007575, NM_011824, NM_008245, NM_007668, NM_031166, NM_183261, NM_001079822, NM_011416, NM_008321, NM_013476, NM_013508, NM_010703, NM_019521, NM_010423, NM_001077696, NM_010258, NM_001177302, NM_008688, NM_001081292, NM_145434, NM_010753, NM_011850, NM_024469, NM_011584, NM_007678, NM_013586
GO:0097320	membrane tubulation	6	0.086	0.85	NM_011861, NM_175483, NM_153068
GO:0001771	immunological synapse formation	6	0.086	0.85	NM_011124, NM_011073, NM_009852
GO:0034375	high-density lipoprotein particle remodeling	6	0.086	0.85	NM_011125, NM_009593, NM_008280
GO:0060740	prostate gland epithelium morphogenesis	6	0.086	0.85	NM_031166, NM_013476, NM_010512
GO:0033148	positive regulation of intracellular estrogen receptor signaling pathway	6	0.086	0.85	NM_011035, NM_013476, NM_008679
GO:0008210	estrogen metabolic process	6	0.086	0.85	NM_023135, NM_013543, NM_133670
GO:0090331	negative regulation of platelet aggregation	6	0.086	0.85	NM_007440, NM_001039185, NM_172961
GO:0001818	negative regulation of cytokine production	6	0.086	0.85	NM_001127330, NM_001039185, NM_013864
GO:0051764	actin crosslink formation	6	0.086	0.85	NM_001033210, NM_001130174, NM_001037755
GO:0045059	positive thymic T cell selection	6	0.086	0.85	NM_013487, NM_010386, NM_009539
GO:0032526	response to retinoic acid	2.5	0.086	0.85	NM_001127330, NM_001177302, NM_011587, NM_016689, NM_013690, NM_010881
GO:0001944	vasculature development	3.7	0.09	0.86	NM_011545, NM_146014, NM_007554, NM_010703
GO:0072661	protein targeting to plasma membrane	3.7	0.09	0.86	NM_020578, NM_019521, NM_021344, NM_023128
GO:0050790	regulation of catalytic activity	3.7	0.09	0.86	NM_013926, NM_177566, NM_013476, NM_145401
GO:0009954	proximal/distal pattern formation	3.7	0.09	0.86	NM_009022, NM_183355, NM_017463, NM_011824
GO:0009611	response to wounding	2.5	0.091	0.86	NM_007668, NM_001012335, NM_018804, NM_008321, NM_008245, NM_001252578
GO:0043588	skin development	2.5	0.091	0.86	NM_053272, NM_001079822, NM_008397, NM_009930, NM_001079883, NM_008518
GO:0060271	cilium morphogenesis	1.7	0.095	0.87	NM_026116, NM_177700, NM_153391, NM_025455, NM_020578, NM_023831, NM_178869, NM_028235, NM_001206369, NM_178415, NM_172274, NM_172256
GO:0030154	cell differentiation	1.3	0.097	0.87	NM_009824, NM_021344, NM_007553, NM_007554, NM_153778, NM_010216, NM_010612, NM_027280, NM_008245, NM_007792, NM_001160215, NM_001012335, NM_033525, NM_001252341, NM_008304, NM_010165, NM_007549, NM_178929, NM_013508, NM_008507, NM_001168346, NM_001113460, NM_010229, NM_019684, NM_007426, NM_019739, NM_019479, NM_008250, NM_207675, NM_025598, NM_001114385, NM_183355, NM_029723, NM_007783, NM_0300…
GO:0006629	lipid metabolic process	1.4	0.098	0.87	NM_008278, NM_009127, NM_011933, NM_009128, NM_009213, NM_053272, NM_008280, NM_207206, NM_031176, NM_178911, NM_011125, NM_009381, NM_007440, NM_013543, NM_018887, NM_173370, NM_029001, NM_153788, NM_008776, NM_011988, NM_008968, NM_011539, NM_145401, NM_010299, NM_133670, NM_001122954
GO:0033197	response to vitamin E	5.6	0.098	0.87	NM_007631, NM_008185, NM_016863
GO:0001945	lymph vessel development	5.6	0.098	0.87	NM_183261, NM_001001183, NM_010612
GO:0033555	multicellular organismal response to stress	5.6	0.098	0.87	NM_001081445, NM_008495, NM_001077696
GO:0030206	chondroitin sulfate biosynthetic process	5.6	0.098	0.87	NM_016803, NM_145828, NM_021528
GO:0060389	pathway-restricted SMAD protein phosphorylation	5.6	0.098	0.87	NM_013526, NM_007553, NM_001042660
GO:0010717	regulation of epithelial to mesenchymal transition	5.6	0.098	0.87	NM_145973, NM_001042660, NM_011824
GO:0044342	type B pancreatic cell proliferation	5.6	0.098	0.87	NM_010518, NM_010517, NM_008343
GO:0031274	positive regulation of pseudopodium assembly	5.6	0.098	0.87	NM_011124, NM_027219, NM_021454
GO:0060395	SMAD protein signal transduction	2.2	0.098	0.87	NM_013526, NM_007553, NM_145741, NM_153778, NM_007554, NM_011385, NM_010272
GO:0035023	regulation of Rho protein signal transduction	2.2	0.098	0.87	NM_152801, NM_001033329, NM_001159538, NM_015759, NM_177566, NM_009500, NM_007664
GO:0030099	myeloid cell differentiation	3.6	0.099	0.87	NM_008320, NM_001161624, NM_172787, NM_007678
