# Supplementary material for: Ferritin H deficiency deteriorates cellular iron handling and worsens Salmonella typhimurium infection by triggering hyperinflammation
Source: JCI Insight. 2021 Jul 8;6(13):e141760. doi: 10.1172/jci.insight.141760 (PMC8410025; doi:10.1172/jci.insight.141760)
Supplement: Supplemental Table 3 [file jciinsight-6-141760-s202.xlsx]

## Sheet: table_s3
GO Term ID	GO Term name	Fold Enrichment	Raw P	P FDR	RefSeqID
GO:0006954	inflammatory response	6.9	3.7e-17	5.6e-14	NM_021327, NM_007695, NM_011345, NM_001173550, NM_031252, NM_145827, NM_008360, NM_008361, NM_011905, NM_001033339, NM_010554, NM_031168, NM_008176, NM_013652, NM_009397, NM_001204201, NM_008042, NM_011333, NM_011337, NM_008392, NM_013693, NM_013612, NM_001081211, NM_030612, NM_013521, NM_001161790, NM_008039, NM_009141, NM_009841, NM_009140, NM_153511, NM_010548
GO:0005125	cytokine activity	8	5.2e-13	2.1e-10	NM_008381, NM_011333, NM_009971, NM_011337, NM_177371, NM_001199961, NM_031252, NM_013693, NM_008360, NM_008361, NM_001039701, NM_009404, NM_011819, NM_010554, NM_031168, NM_008176, NM_009141, NM_009140, NM_013652, NM_153511, NM_010548, NM_001204201
GO:0050715	positive regulation of cytokine secretion	22	4.7e-10	3.6e-07	NM_010554, NM_019948, NM_010208, NM_177371, NM_020001, NM_001038604, NM_009841, NM_013693, NM_010548, NM_011905
GO:0006955	immune response	5.7	7.7e-10	4e-07	NM_011333, NM_019948, NM_011636, NM_009971, NM_011337, NM_177371, NM_001199961, NM_031252, NM_013693, NM_008360, NM_008361, NM_011905, NM_134005, NM_009404, NM_010554, NM_031168, NM_008176, NM_009141, NM_009140, NM_013652, NM_010548
GO:0030593	neutrophil chemotaxis	12	2.6e-08	1e-05	NM_011333, NM_021407, NM_001082960, NM_021406, NM_011337, NM_008176, NM_009140, NM_001173550, NM_013652, NM_008361, NM_001204201
GO:0060326	cell chemotaxis	10	8.7e-08	2.7e-05	NM_013521, NM_011333, NM_008576, NM_008039, NM_011337, NM_008176, NM_001199961, NM_009141, NM_009140, NM_013652, NM_008042
GO:0071222	cellular response to lipopolysaccharide	5.7	1.5e-07	3.8e-05	NM_011333, NM_011636, NM_009971, NM_008392, NM_010909, NM_008360, NM_013693, NM_145827, NM_001001495, NM_031168, NM_010493, NM_009841, NM_009140, NM_009397, NM_183426, NM_010548
GO:0002237	response to molecule of bacterial origin	34	4.9e-07	9.4e-05	NM_008176, NM_009841, NM_009140, NM_009397, NM_010548, NM_011905
GO:0032496	response to lipopolysaccharide	5.7	4.4e-07	9.7e-05	NM_013671, NM_009834, NM_008392, NM_001173550, NM_013693, NM_008361, NM_011905, NM_013612, NM_001081211, NM_010234, NM_008176, NM_009141, NM_009140, NM_028679, NM_144549
GO:0006935	chemotaxis	6.9	4.2e-06	0.00072	NM_013521, NM_011333, NM_008039, NM_015768, NM_011337, NM_009141, NM_009140, NM_001173550, NM_013652, NM_008042, NM_001081211
GO:0050900	leukocyte migration	15	5.3e-06	0.00082	NM_013599, NM_013521, NM_008039, NM_010493, NM_013693, NM_008361, NM_008042
GO:0008630	intrinsic apoptotic signaling pathway in response to DNA damage	11	7.3e-06	0.001	NM_013671, NM_133662, NM_010442, NM_207680, NM_019777, NM_013632, NM_013693, NM_009742
GO:0032760	positive regulation of tumor necrosis factor production	10	1.3e-05	0.0017	NM_011333, NM_011337, NM_009841, NM_031252, NM_013652, NM_008360, NM_011905, NM_001081211
GO:0050728	negative regulation of inflammatory response	7.7	2.2e-05	0.0026	NM_133662, NM_001161790, NM_008392, NM_007707, NM_009398, NM_009397, NM_145827, NM_010548, NM_009851
GO:0070374	positive regulation of ERK1 and ERK2 cascade	4.7	4.7e-05	0.0052	NM_011333, NM_010554, NM_001099624, NM_031168, NM_007695, NM_011337, NM_010493, NM_001173550, NM_013652, NM_008361, NM_011905, NM_009851
GO:0031663	lipopolysaccharide-mediated signaling pathway	14	5.3e-05	0.0054	NM_011333, NM_011337, NM_009841, NM_013693, NM_008360, NM_008361
GO:0032729	positive regulation of interferon-gamma production	10	6.6e-05	0.0063	NM_009404, NM_009841, NM_031252, NM_013693, NM_008360, NM_008361, NM_013612
GO:0032755	positive regulation of interleukin-6 production	10	6.6e-05	0.0063	NM_009404, NM_010554, NM_031168, NM_013693, NM_153511, NM_008361, NM_011905
GO:0071347	cellular response to interleukin-1	7.4	9.8e-05	0.0088	NM_011333, NM_031168, NM_007695, NM_011337, NM_008392, NM_010493, NM_009140, NM_013652
GO:0032722	positive regulation of chemokine production	19	0.00013	0.011	NM_031168, NM_013693, NM_008360, NM_011905, NM_008773
GO:0019221	cytokine-mediated signaling pathway	5.1	0.00016	0.013	NM_011333, NM_010554, NM_031168, NM_007707, NM_028679, NM_153511, NM_008361, NM_001039701, NM_174851, NM_009851
GO:0007204	positive regulation of cytosolic calcium ion concentration	5	0.00017	0.013	NM_013521, NM_008039, NM_011337, NM_008176, NM_009140, NM_001173550, NM_008361, NM_008773, NM_008042, NM_016847
GO:0002376	immune system process	3.1	0.00021	0.015	NM_019948, NM_010208, NM_008392, NM_010766, NM_001038604, NM_020001, NM_010819, NM_031252, NM_145827, NM_011905, NM_001161790, NM_007746, NM_013532, NM_016748, NM_009841, NM_153511
GO:0007159	leukocyte cell-cell adhesion	16	0.00027	0.019	NM_001082960, NM_021327, NM_011345, NM_010493, NM_010577
GO:0045429	positive regulation of nitric oxide biosynthetic process	9.9	0.00033	0.022	NM_013671, NM_031168, NM_010493, NM_013693, NM_008361, NM_011905
GO:0002430	complement receptor mediated signaling pathway	25	0.00048	0.03	NM_013521, NM_008039, NM_001173550, NM_008042
GO:0090023	positive regulation of neutrophil chemotaxis	13	0.0005	0.03	NM_008176, NM_009140, NM_001173550, NM_031252, NM_008361
GO:2000660	negative regulation of interleukin-1-mediated signaling pathway	74	0.00053	0.031	NM_010555, NM_031168, NM_001039701
GO:0051092	positive regulation of NF-kappaB transcription factor activity	5.5	0.00066	0.037	NM_010493, NM_023233, NM_008722, NM_145827, NM_028679, NM_013693, NM_008361, NM_011905
GO:0070098	chemokine-mediated signaling pathway	8.1	0.00083	0.045	NM_011333, NM_011337, NM_008176, NM_009141, NM_009140, NM_013652
GO:0008009	chemokine activity	9.7	0.00036	0.047	NM_011333, NM_011337, NM_008176, NM_009141, NM_009140, NM_013652
GO:0032695	negative regulation of interleukin-12 production	20	0.00096	0.05	NM_001161790, NM_028679, NM_010548, NM_011905
GO:0010332	response to gamma radiation	11	0.0011	0.051	NM_013671, NM_011333, NM_013632, NM_023233, NM_009140
GO:0042107	cytokine metabolic process	56	0.0011	0.053	NM_021407, NM_021406, NM_177371
GO:0002374	cytokine secretion involved in immune response	56	0.0011	0.053	NM_021407, NM_021406, NM_011905
GO:0007200	phospholipase C-activating G-protein coupled receptor signaling pathway	7.4	0.0012	0.058	NM_013521, NM_008039, NM_001173550, NM_008773, NM_008042, NM_030720
GO:0004875	complement receptor activity	28	0.00032	0.062	NM_013521, NM_008039, NM_001173550, NM_008042
GO:0050729	positive regulation of inflammatory response	7.1	0.0015	0.07	NM_011333, NM_021327, NM_011337, NM_013652, NM_013693, NM_011905
GO:0001660	fever generation	45	0.0017	0.076	NM_010554, NM_008361, NM_001039701
GO:0042346	positive regulation of NF-kappaB import into nucleus	16	0.002	0.083	NM_013693, NM_008360, NM_008361, NM_011905
GO:0000165	MAPK cascade	6.5	0.0023	0.094	NM_011333, NM_011337, NM_013693, NM_008360, NM_008361, NM_013612
GO:0043525	positive regulation of neuron apoptotic process	6.5	0.0023	0.094	NM_207680, NM_011337, NM_013693, NM_008360, NM_008361, NM_054056
GO:0002693	positive regulation of cellular extravasation	37	0.0026	0.1	NM_011333, NM_010493, NM_001081211
GO:0045087	innate immune response	2.6	0.0029	0.11	NM_019948, NM_010208, NM_008392, NM_010766, NM_001038604, NM_020001, NM_010819, NM_031252, NM_145827, NM_011905, NM_001161790, NM_009841, NM_023233, NM_153511
GO:0002687	positive regulation of leukocyte migration	14	0.003	0.11	NM_013599, NM_011333, NM_011345, NM_011905
GO:0005149	interleukin-1 receptor binding	18	0.0012	0.12	NM_010554, NM_153511, NM_008361, NM_001039701
GO:0051384	response to glucocorticoid	6	0.0033	0.12	NM_031168, NM_013642, NM_009140, NM_013693, NM_001039701, NM_010548
GO:0045630	positive regulation of T-helper 2 cell differentiation	32	0.0036	0.12	NM_031168, NM_145827, NM_008360
GO:0042127	regulation of cell proliferation	3.3	0.0036	0.12	NM_009404, NM_001099624, NM_031168, NM_010208, NM_025923, NM_007691, NM_009141, NM_009140, NM_021439, NM_013693
GO:0071356	cellular response to tumor necrosis factor	4.7	0.0036	0.12	NM_011333, NM_031168, NM_007695, NM_011337, NM_008392, NM_010493, NM_013652
GO:0043547	positive regulation of GTPase activity	4.1	0.0035	0.13	NM_011267, NM_130796, NM_011333, NM_001099624, NM_011337, NM_010493, NM_013652, NM_001111277
GO:0043066	negative regulation of apoptotic process	2.2	0.0041	0.13	NM_013671, NM_133662, NM_013599, NM_015768, NM_001038604, NM_008722, NM_001039701, NM_019499, NM_031168, NM_007707, NM_013642, NM_021439, NM_020581, NM_010548, NM_001204201, NM_009742, NM_009851
GO:0032757	positive regulation of interleukin-8 production	12	0.0044	0.14	NM_013693, NM_008360, NM_008361, NM_011905
GO:0045672	positive regulation of osteoclast differentiation	12	0.0044	0.14	NM_011337, NM_031252, NM_013693, NM_010234
GO:0043615	astrocyte cell migration	28	0.0047	0.14	NM_011333, NM_008608, NM_011337
GO:0032494	response to peptidoglycan	28	0.0047	0.14	NM_001173550, NM_028679, NM_011905
GO:0032725	positive regulation of granulocyte macrophage colony-stimulating factor production	28	0.0047	0.14	NM_031252, NM_008360, NM_008361
GO:0070891	lipoteichoic acid binding	39	0.0024	0.15	NM_021407, NM_009841, NM_011905
GO:0035987	endodermal cell differentiation	11	0.0055	0.16	NM_013599, NM_008608, NM_008611, NM_010577
GO:0043065	positive regulation of apoptotic process	2.7	0.0056	0.16	NM_013599, NM_010442, NM_207680, NM_011636, NM_031168, NM_013642, NM_025380, NM_013693, NM_008360, NM_008361, NM_054056, NM_009742
GO:0001530	lipopolysaccharide binding	15	0.0023	0.17	NM_021407, NM_009841, NM_011905, NM_001081211
GO:0004982	N-formyl peptide receptor activity	33	0.0033	0.17	NM_013521, NM_008039, NM_008042
GO:0034115	negative regulation of heterotypic cell-cell adhesion	25	0.006	0.17	NM_009397, NM_001039701, NM_010548
GO:0032308	positive regulation of prostaglandin secretion	25	0.006	0.17	NM_010554, NM_008361, NM_008773
GO:2000352	negative regulation of endothelial cell apoptotic process	11	0.0061	0.17	NM_010493, NM_009397, NM_020581, NM_010548
GO:0001819	positive regulation of cytokine production	10	0.0067	0.18	NM_001190461, NM_013693, NM_153511, NM_013612
GO:0009408	response to heat	6.5	0.0071	0.19	NM_011333, NM_031168, NM_009841, NM_009140, NM_001111277
GO:0032715	negative regulation of interleukin-6 production	9.9	0.0074	0.19	NM_009397, NM_028679, NM_013693, NM_010548
GO:0034116	positive regulation of heterotypic cell-cell adhesion	22	0.0075	0.19	NM_013693, NM_008361, NM_009851
GO:0050830	defense response to Gram-positive bacterium	4.8	0.0082	0.2	NM_010208, NM_001039088, NM_001173550, NM_017372, NM_013693, NM_011905
GO:0048147	negative regulation of fibroblast proliferation	9.3	0.0088	0.21	NM_013671, NM_013599, NM_007826, NM_054056
GO:0006979	response to oxidative stress	3.9	0.009	0.21	NM_013671, NM_013599, NM_001042523, NM_008608, NM_010442, NM_008576, NM_011990
GO:0004222	metalloendopeptidase activity	4.4	0.0051	0.23	NM_001033339, NM_013599, NM_008608, NM_175314, NM_172845, NM_008611, NM_009619
GO:0051897	positive regulation of protein kinase B signaling	4.6	0.0098	0.23	NM_177320, NM_031168, NM_007695, NM_009971, NM_013693, NM_008360
GO:0031669	cellular response to nutrient levels	19	0.011	0.24	NM_031168, NM_010493, NM_145077
GO:0008360	regulation of cell shape	3.7	0.011	0.25	NM_019472, NM_011333, NM_031168, NM_010208, NM_011337, NM_010493, NM_133955
GO:0032088	negative regulation of NF-kappaB transcription factor activity	5.6	0.012	0.26	NM_008392, NM_010909, NM_009397, NM_145827, NM_028679
GO:0043491	protein kinase B signaling	7.8	0.014	0.29	NM_011333, NM_011337, NM_013693, NM_008361
GO:0007264	small GTPase mediated signal transduction	2.8	0.014	0.29	NM_134050, NM_010442, NM_001099624, NM_175122, NM_028712, NM_011227, NM_009026, NM_133955, NM_172612
GO:0042742	defense response to bacterium	3.1	0.015	0.29	NM_019948, NM_172845, NM_010819, NM_001177481, NM_017372, NM_013693, NM_010548, NM_013612
GO:0048771	tissue remodeling	16	0.015	0.29	NM_013599, NM_008608, NM_031252
GO:2000279	negative regulation of DNA biosynthetic process	16	0.015	0.29	NM_007826, NM_013642, NM_007691
GO:0001666	response to hypoxia	3.1	0.015	0.29	NM_013671, NM_011333, NM_008608, NM_010442, NM_001109914, NM_020581, NM_008360, NM_011905
GO:0043124	negative regulation of I-kappaB kinase/NF-kappaB signaling	7.6	0.015	0.29	NM_001030294, NM_001001495, NM_021327, NM_009397
GO:0043123	positive regulation of I-kappaB kinase/NF-kappaB signaling	3.5	0.015	0.29	NM_010442, NM_010554, NM_019777, NM_020001, NM_023233, NM_013693, NM_008361
GO:0045236	CXCR chemokine receptor binding	21	0.0084	0.31	NM_008176, NM_009141, NM_009140
GO:0045824	negative regulation of innate immune response	15	0.017	0.31	NM_008392, NM_009397, NM_028679
GO:0071407	cellular response to organic cyclic compound	5	0.018	0.33	NM_178892, NM_011337, NM_013693, NM_008360, NM_008361
GO:0097192	extrinsic apoptotic signaling pathway in absence of ligand	7.1	0.019	0.33	NM_010554, NM_207680, NM_008361, NM_009742
GO:0055072	iron ion homeostasis	7.1	0.019	0.33	NM_013671, NM_001103157, NM_010442, NM_013612
GO:0002755	MyD88-dependent toll-like receptor signaling pathway	14	0.019	0.33	NM_021327, NM_028679, NM_011905
GO:0032720	negative regulation of tumor necrosis factor production	6.9	0.02	0.34	NM_010909, NM_009397, NM_028679, NM_010548
GO:0042692	muscle cell differentiation	13	0.021	0.36	NM_001126047, NM_013562, NM_025541
GO:0071354	cellular response to interleukin-6	13	0.021	0.36	NM_018784, NM_011333, NM_183426
GO:0048661	positive regulation of smooth muscle cell proliferation	4.7	0.022	0.37	NM_010442, NM_031168, NM_013693, NM_008360, NM_001081211
GO:0045766	positive regulation of angiogenesis	3.7	0.023	0.38	NM_013599, NM_010442, NM_010554, NM_007695, NM_001173550, NM_008361
GO:0050966	detection of mechanical stimulus involved in sensory perception of pain	12	0.024	0.38	NM_013693, NM_008360, NM_054056
GO:0002230	positive regulation of defense response to virus by host	3.7	0.024	0.38	NM_021406, NM_001190461, NM_025923, NM_027808, NM_031252, NM_009226
GO:0010942	positive regulation of cell death	6.2	0.026	0.4	NM_001042523, NM_207680, NM_023233, NM_008361
GO:0045944	positive regulation of transcription from RNA polymerase II promoter	1.6	0.026	0.4	NM_021327, NM_011636, NM_001168225, NM_013562, NM_011337, NM_009971, NM_001110856, NM_031252, NM_145827, NM_008360, NM_013693, NM_008361, NM_011905, NM_013612, NM_010234, NM_010554, NM_027213, NM_031168, NM_001025375, NM_183426, NM_010548, NM_007679
GO:0072573	tolerance induction to lipopolysaccharide	74	0.027	0.4	NM_008392, NM_009397
GO:0050755	chemokine metabolic process	74	0.027	0.4	NM_021407, NM_021406
GO:0009636	response to toxic substance	4.3	0.028	0.41	NM_011990, NM_011337, NM_013652, NM_011905, NM_010234
GO:0032874	positive regulation of stress-activated MAPK cascade	11	0.029	0.42	NM_010554, NM_001126047, NM_008361
GO:0044130	negative regulation of growth of symbiont in host	11	0.029	0.42	NM_013693, NM_010548, NM_011905
GO:0004620	phospholipase activity	16	0.015	0.46	NM_001083894, NM_001042719, NM_010720
GO:0008285	negative regulation of cell proliferation	2.1	0.034	0.47	NM_013671, NM_010442, NM_010554, NM_001099624, NM_031168, NM_025380, NM_008722, NM_013693, NM_008361, NM_010548, NM_011905
GO:0030595	leukocyte chemotaxis	10	0.035	0.47	NM_011337, NM_009140, NM_013652
GO:0042060	wound healing	4	0.037	0.49	NM_010728, NM_031168, NM_009140, NM_011521, NM_013612
GO:0002246	wound healing involved in inflammatory response	50	0.04	0.51	NM_010442, NM_009851
GO:0070487	monocyte aggregation	50	0.04	0.51	NM_008361, NM_009851
GO:0038094	Fc-gamma receptor signaling pathway	50	0.04	0.51	NM_019948, NM_010819
GO:0032741	positive regulation of interleukin-18 production	50	0.04	0.51	NM_013693, NM_011905
GO:0070945	neutrophil mediated killing of gram-negative bacterium	50	0.04	0.51	NM_021407, NM_021406
GO:0072672	neutrophil extravasation	50	0.04	0.51	NM_021407, NM_021406
GO:0032800	receptor biosynthetic process	50	0.04	0.51	NM_013693, NM_010548
GO:0043242	negative regulation of protein complex disassembly	50	0.04	0.51	NM_028679, NM_013693
GO:0060559	positive regulation of calcidiol 1-monooxygenase activity	50	0.04	0.51	NM_013693, NM_008361
GO:0071727	cellular response to triacyl bacterial lipopeptide	50	0.04	0.51	NM_009841, NM_011905
GO:1904996	positive regulation of leukocyte adhesion to vascular endothelial cell	50	0.04	0.51	NM_010493, NM_013693
GO:0010575	positive regulation of vascular endothelial growth factor production	9.3	0.041	0.51	NM_010554, NM_001173550, NM_008361
GO:0030574	collagen catabolic process	9.3	0.041	0.51	NM_013599, NM_008608, NM_008611
GO:0042104	positive regulation of activated T cell proliferation	9.3	0.041	0.51	NM_009404, NM_031252, NM_008360
GO:0001525	angiogenesis	2.5	0.042	0.52	NM_009396, NM_011333, NM_008608, NM_010442, NM_015768, NM_001109914, NM_020581, NM_008360
GO:0010628	positive regulation of gene expression	2.1	0.043	0.52	NM_010554, NM_011636, NM_031168, NM_011337, NM_013693, NM_008360, NM_008361, NM_054056, NM_011905, NM_013612, NM_009851
GO:1902042	negative regulation of extrinsic apoptotic signaling pathway via death domain receptors	8.9	0.044	0.53	NM_010442, NM_010493, NM_009397
GO:0050731	positive regulation of peptidyl-tyrosine phosphorylation	3.7	0.047	0.55	NM_031168, NM_009971, NM_010493, NM_010577, NM_009851
GO:0032735	positive regulation of interleukin-12 production	8.6	0.047	0.55	NM_009404, NM_031252, NM_011905
GO:0045662	negative regulation of myoblast differentiation	8.6	0.047	0.55	NM_013693, NM_008360, NM_153511
GO:0046427	positive regulation of JAK-STAT cascade	8.6	0.047	0.55	NM_031168, NM_009141, NM_010548
GO:0000387	spliceosomal snRNP assembly	8.6	0.047	0.55	NM_026053, NM_146238, NM_009226
GO:0051260	protein homooligomerization	2.6	0.05	0.56	NM_013671, NM_001030294, NM_010442, NM_019777, NM_010119, NM_008722, NM_020581
GO:0098792	xenophagy	3.6	0.05	0.56	NM_021406, NM_001190461, NM_025923, NM_027808, NM_009226
GO:0009612	response to mechanical stimulus	4.7	0.052	0.57	NM_008381, NM_011333, NM_008608, NM_007695
GO:0045123	cellular extravasation	37	0.052	0.57	NM_001082960, NM_013693
GO:0033262	regulation of nuclear cell cycle DNA replication	37	0.052	0.57	NM_007826, NM_025372
GO:0046882	negative regulation of follicle-stimulating hormone secretion	37	0.052	0.57	NM_008381, NM_145077
GO:0002292	T cell differentiation involved in immune response	37	0.052	0.57	NM_019948, NM_010819
GO:0051142	positive regulation of NK T cell proliferation	37	0.052	0.57	NM_031252, NM_008360
GO:0045837	negative regulation of membrane potential	37	0.052	0.57	NM_031168, NM_001039701
GO:0030730	sequestering of triglyceride	37	0.052	0.57	NM_013693, NM_008361
GO:0070574	cadmium ion transmembrane transport	37	0.052	0.57	NM_001135150, NM_013612
GO:0042102	positive regulation of T cell proliferation	4.7	0.054	0.58	NM_031168, NM_013632, NM_031252, NM_008361
GO:0045860	positive regulation of protein kinase activity	4.7	0.054	0.58	NM_001099624, NM_008722, NM_011521, NM_013693
GO:0045454	cell redox homeostasis	4.6	0.056	0.58	NM_001042523, NM_007453, NM_031168, NM_010344
GO:0051091	positive regulation of sequence-specific DNA binding transcription factor activity	3.5	0.056	0.59	NM_031168, NM_013562, NM_013693, NM_008361, NM_010548
GO:0030335	positive regulation of cell migration	2.6	0.056	0.59	NM_008608, NM_008576, NM_001126047, NM_010208, NM_011337, NM_009398, NM_010577
GO:0007093	mitotic cell cycle checkpoint	7.7	0.057	0.59	NM_025635, NM_007691, NM_019499
GO:0045840	positive regulation of mitotic nuclear division	7.7	0.057	0.59	NM_010554, NM_013693, NM_008361
GO:0051602	response to electrical stimulus	7.4	0.061	0.61	NM_013671, NM_031168, NM_009841
GO:0042517	positive regulation of tyrosine phosphorylation of Stat3 protein	7.4	0.061	0.61	NM_031168, NM_031252, NM_008360
GO:0032570	response to progesterone	7.4	0.061	0.61	NM_011333, NM_011905, NM_010234
GO:0042832	defense response to protozoan	7.4	0.061	0.61	NM_031168, NM_010548, NM_013612
GO:0071346	cellular response to interferon-gamma	4.4	0.063	0.62	NM_011333, NM_011337, NM_008392, NM_013652
GO:0006730	one-carbon metabolic process	7.2	0.064	0.62	NM_001083957, NM_138745, NM_024495
GO:0071726	cellular response to diacyl bacterial lipopeptide	30	0.065	0.62	NM_009841, NM_011905
GO:1903238	positive regulation of leukocyte tethering or rolling	30	0.065	0.62	NM_054056, NM_001081211
GO:0010574	regulation of vascular endothelial growth factor production	30	0.065	0.62	NM_011333, NM_031168
GO:0002740	negative regulation of cytokine secretion involved in immune response	30	0.065	0.62	NM_013693, NM_010548
GO:0010629	negative regulation of gene expression	2.2	0.066	0.62	NM_178892, NM_011337, NM_009834, NM_008722, NM_013693, NM_008361, NM_054056, NM_145077
GO:0070555	response to interleukin-1	7	0.068	0.63	NM_007695, NM_011345, NM_028679
GO:0048247	lymphocyte chemotaxis	6.8	0.072	0.65	NM_011333, NM_011337, NM_013652
GO:0008283	cell proliferation	2.4	0.076	0.66	NM_007826, NM_001042523, NM_015768, NM_028621, NM_010720, NM_013693, NM_145077
GO:0033138	positive regulation of peptidyl-serine phosphorylation	4	0.077	0.66	NM_031168, NM_009971, NM_013693, NM_009851
GO:0015914	phospholipid transport	6.6	0.076	0.67	NM_025531, NM_029942, NM_015804
GO:0007080	mitotic metaphase plate congression	6.6	0.076	0.67	NM_021511, NM_139303, NM_001039088
GO:2000391	positive regulation of neutrophil extravasation	25	0.078	0.67	NM_010554, NM_054056
GO:1903140	regulation of establishment of endothelial barrier	25	0.078	0.67	NM_013693, NM_008361
GO:2000503	positive regulation of natural killer cell chemotaxis	25	0.078	0.67	NM_011337, NM_013652
GO:0032819	positive regulation of natural killer cell proliferation	25	0.078	0.67	NM_031252, NM_008360
GO:0031665	negative regulation of lipopolysaccharide-mediated signaling pathway	25	0.078	0.67	NM_010909, NM_144549
GO:2000553	positive regulation of T-helper 2 cell cytokine production	25	0.078	0.67	NM_031168, NM_145827
GO:0007067	mitotic nuclear division	2.1	0.08	0.67	NM_025635, NM_130796, NM_145706, NM_001039088, NM_025372, NM_001199123, NM_175265, NM_019499
GO:0006953	acute-phase response	6.4	0.08	0.67	NM_009252, NM_011636, NM_031168
GO:0009617	response to bacterium	6.4	0.08	0.67	NM_009841, NM_011905, NM_013612
GO:0006915	apoptotic process	1.7	0.081	0.67	NM_010442, NM_207680, NM_007746, NM_011636, NM_027878, NM_007695, NM_026531, NM_001173550, NM_009397, NM_028679, NM_013693, NM_054056, NM_009742
GO:0043200	response to amino acid	6.2	0.084	0.68	NM_011333, NM_031168, NM_010493
GO:0042493	response to drug	2	0.086	0.69	NM_013671, NM_013599, NM_008576, NM_010728, NM_031168, NM_011337, NM_010493, NM_010548, NM_010234
GO:0032611	interleukin-1 beta production	21	0.09	0.7	NM_145827, NM_008361
GO:0031622	positive regulation of fever generation	21	0.09	0.7	NM_013693, NM_008361
GO:0000055	ribosomal large subunit export from nucleus	21	0.09	0.7	NM_021511, NM_008722
GO:1900016	negative regulation of cytokine production involved in inflammatory response	21	0.09	0.7	NM_010555, NM_001161790
GO:0048070	regulation of developmental pigmentation	21	0.09	0.7	NM_175314, NM_207680
GO:0060664	epithelial cell proliferation involved in salivary gland morphogenesis	21	0.09	0.7	NM_031168, NM_013693
GO:1904706	negative regulation of vascular smooth muscle cell proliferation	21	0.09	0.7	NM_010442, NM_010548
GO:0048662	negative regulation of smooth muscle cell proliferation	5.9	0.092	0.71	NM_010442, NM_144549, NM_009397
GO:0009409	response to cold	5.6	0.1	0.74	NM_013671, NM_031168, NM_010234
GO:0002548	monocyte chemotaxis	5.6	0.1	0.74	NM_011333, NM_011337, NM_013652
GO:0043507	positive regulation of JUN kinase activity	5.6	0.1	0.74	NM_013693, NM_008361, NM_001039701
GO:0005540	hyaluronic acid binding	9.7	0.038	0.75	NM_001081249, NM_009398, NM_009851
GO:0005154	epidermal growth factor receptor binding	7	0.067	0.82	NM_011636, NM_010577, NM_009851
GO:0050699	WW domain binding	7.8	0.056	0.83	NM_001099624, NM_011712, NM_001168578
GO:0005164	tumor necrosis factor receptor binding	7.3	0.063	0.83	NM_009404, NM_177371, NM_013693
GO:1990050	phosphatidic acid transporter activity	31	0.063	0.84	NM_025531, NM_029942
GO:0016668	oxidoreductase activity, acting on a sulfur group of donors, NAD(P) as acceptor	31	0.063	0.84	NM_001042523, NM_010344
GO:0016763	transferase activity, transferring pentosyl groups	26	0.075	0.84	NM_001159402, NM_013632
GO:0008237	metallopeptidase activity	2.9	0.055	0.85	NM_001033339, NM_013599, NM_008608, NM_175314, NM_172845, NM_008611
GO:0050786	RAGE receptor binding	19	0.098	0.9	NM_013521, NM_008039
