# Supplementary material for: Ferritin H deficiency deteriorates cellular iron handling and worsens Salmonella typhimurium infection by triggering hyperinflammation
Source: JCI Insight. 2021 Jul 8;6(13):e141760. doi: 10.1172/jci.insight.141760 (PMC8410025; doi:10.1172/jci.insight.141760)
Supplement: Supplemental Table 4 [file jciinsight-6-141760-s203.xlsx]

## Sheet: table_s4
TF ID	TF symbol	Enrichment	Raw P	P FDR
MA0003.1	TFAP2A	1.3	< 1e-06	< 1e-06
MA0039.2	Klf4	1.3	< 1e-06	< 1e-06
MA0048.1	NHLH1	1.3	< 1e-06	< 1e-06
MA0057.1	MZF1_5-13	1.3	< 1e-06	< 1e-06
MA0061.1	NF-kappaB	1.3	< 1e-06	< 1e-06
MA0065.2	PPARG::RXRA	1.2	< 1e-06	< 1e-06
MA0073.1	RREB1	1.2	< 1e-06	< 1e-06
MA0079.2	SP1	1.3	< 1e-06	< 1e-06
MA0105.1	NFKB1	1.4	< 1e-06	< 1e-06
MA0112.2	ESR1	1.2	< 1e-06	< 1e-06
MA0116.1	Zfp423	1.3	< 1e-06	< 1e-06
MA0138.2	REST	1.2	< 1e-06	< 1e-06
MA0145.1	Tcfcp2l1	1.3	< 1e-06	< 1e-06
MA0154.1	EBF1	1.3	< 1e-06	< 1e-06
MA0155.1	INSM1	1.3	< 1e-06	< 1e-06
MA0163.1	PLAG1	1.3	< 1e-06	< 1e-06
MA0146.1	Zfx	1.2	< 1e-06	< 1e-06
MA0114.1	HNF4A	1.2	< 1e-06	< 1e-06
MA0139.1	CTCF	1.2	< 1e-06	< 1e-06
MA0055.1	Myf	1.2	< 1e-06	< 1e-06
MA0258.1	ESR2	1.1	4.2e-05	0.00015
MA0162.1	Egr1	1.2	6.9e-05	0.00024
MA0081.1	SPIB	1.1	0.0014	0.0046
MA0101.1	REL	1.1	0.0018	0.006
MA0002.2	RUNX1	1.1	0.002	0.0063
MA0014.1	Pax5	1.1	0.0023	0.0072
MA0141.1	Esrrb	1.1	0.0047	0.014
MA0119.1	TLX1::NFIC	1.1	0.0054	0.016
MA0074.1	RXRA::VDR	1.1	0.0084	0.024
MA0164.1	Nr2e3	1.1	0.0087	0.025
MA0100.1	Myb	1.1	0.012	0.032
MA0092.1	Hand1::Tcfe2a	1.1	0.013	0.035
MA0088.1	znf143	1.1	0.015	0.038
MA0107.1	RELA	1.1	0.015	0.038
MA0159.1	RXR::RAR_DR5	1.1	0.015	0.038
MA0017.1	NR2F1	1.1	0.022	0.054
MA0080.2	SPI1	1.1	0.023	0.056
MA0117.1	Mafb	1.1	0.027	0.066
MA0149.1	EWSR1-FLI1	1.1	0.029	0.069
MA0090.1	TEAD1	1.1	0.03	0.071
MA0106.1	TP53	1.1	0.035	0.08
MA0066.1	PPARG	1.1	0.051	0.11
MA0147.1	Myc	1.1	0.17	0.37
MA0131.1	MIZF	1.1	0.2	0.43
MA0115.1	NR1H2::RXRA	1	0.22	0.46
MA0150.1	NFE2L2	1	0.22	0.46
MA0144.1	Stat3	1	0.23	0.47
MA0160.1	NR4A2	1	0.24	0.49
MA0067.1	Pax2	1	0.27	0.52
MA0093.1	USF1	1	0.26	0.52
MA0111.1	Spz1	1	0.31	0.61
MA0007.1	Ar	0.99	0.61	1
MA0009.1	T	0.91	1	1
MA0018.2	CREB1	0.91	0.93	1
MA0019.1	Ddit3::Cebpa	0.98	0.65	1
MA0024.1	E2F1	0.93	0.8	1
MA0025.1	NFIL3	0.68	1	1
MA0027.1	En1	0.96	0.79	1
MA0028.1	ELK1	0.84	1	1
MA0029.1	Evi1	0.76	1	1
MA0030.1	FOXF2	0.8	1	1
MA0031.1	FOXD1	0.78	1	1
MA0032.1	FOXC1	0.94	0.69	1
MA0033.1	FOXL1	0.62	1	1
MA0035.2	Gata1	0.86	1	1
MA0038.1	Gfi	0.96	0.88	1
MA0040.1	Foxq1	0.74	1	1
MA0041.1	Foxd3	0.81	1	1
MA0042.1	FOXI1	0.85	1	1
MA0043.1	HLF	0.68	1	1
MA0046.1	HNF1A	0.68	1	1
MA0047.2	Foxa2	0.84	1	1
MA0050.1	IRF1	0.87	1	1
MA0051.1	IRF2	0.89	1	1
MA0052.1	MEF2A	0.71	1	1
MA0058.1	MAX	0.98	0.65	1
MA0059.1	MYC::MAX	0.95	0.87	1
MA0060.1	NFYA	0.99	0.58	1
MA0062.2	GABPA	0.89	0.99	1
MA0063.1	Nkx2-5	0.76	1	1
MA0068.1	Pax4	0.96	0.92	1
MA0069.1	Pax6	0.85	1	1
MA0070.1	PBX1	0.8	1	1
MA0071.1	RORA_1	0.97	0.81	1
MA0072.1	RORA_2	0.93	0.97	1
MA0076.1	ELK4	0.82	1	1
MA0077.1	SOX9	0.82	1	1
MA0078.1	Sox17	0.91	0.98	1
MA0083.1	SRF	0.91	0.96	1
MA0084.1	SRY	0.73	1	1
MA0091.1	TAL1::TCF3	0.93	0.96	1
MA0099.2	AP1	0.94	0.92	1
MA0102.2	CEBPA	0.81	1	1
MA0104.2	Mycn	0.98	0.61	1
MA0108.2	TBP	0.76	1	1
MA0109.1	Hltf	0.76	1	1
MA0113.1	NR3C1	0.89	1	1
MA0122.1	Nkx3-2	0.95	0.91	1
MA0124.1	NKX3-1	0.72	1	1
MA0125.1	Nobox	0.76	1	1
MA0133.1	BRCA1	0.88	0.99	1
MA0135.1	Lhx3	0.65	1	1
MA0136.1	ELF5	0.95	0.97	1
MA0137.2	STAT1	0.91	1	1
MA0140.1	Tal1::Gata1	0.91	0.99	1
MA0142.1	Pou5f1	0.74	1	1
MA0143.1	Sox2	0.82	1	1
MA0148.1	FOXA1	0.88	1	1
MA0152.1	NFATC2	0.89	1	1
MA0153.1	HNF1B	0.67	1	1
MA0156.1	FEV	0.96	0.93	1
MA0157.1	FOXO3	0.83	1	1
MA0158.1	HOXA5	0.78	1	1
MA0259.1	HIF1A::ARNT	0.93	0.79	1
