# Supplementary material for: Ferritin H deficiency deteriorates cellular iron handling and worsens Salmonella typhimurium infection by triggering hyperinflammation
Source: JCI Insight. 2021 Jul 8;6(13):e141760. doi: 10.1172/jci.insight.141760 (PMC8410025; doi:10.1172/jci.insight.141760)
Supplement: Supplemental Table 5 [file jciinsight-6-141760-s204.xlsx]

## Sheet: table_s5
TF ID	TF symbol	Enrichment	Raw P	P FDR
MA0101.1	REL	1.4	< 1e-06	< 1e-06
MA0107.1	RELA	1.5	< 1e-06	< 1e-06
MA0061.1	NF-kappaB	1.4	< 1e-06	< 1e-06
MA0081.1	SPIB	1.1	0.0062	0.04
MA0059.1	MYC::MAX	1.2	0.0079	0.049
MA0091.1	TAL1::TCF3	1.2	0.012	0.072
MA0017.1	NR2F1	1.1	0.016	0.085
MA0108.2	TBP	1.1	0.016	0.085
MA0150.1	NFE2L2	1.1	0.016	0.085
MA0105.1	NFKB1	1.2	0.021	0.1
MA0102.2	CEBPA	1.2	0.022	0.11
MA0140.1	Tal1::Gata1	1.1	0.027	0.12
MA0144.1	Stat3	1.1	0.026	0.12
MA0137.2	STAT1	1.1	0.031	0.14
MA0025.1	NFIL3	1.2	0.04	0.17
MA0099.2	AP1	1.1	0.041	0.17
MA0035.2	Gata1	1.1	0.046	0.18
MA0066.1	PPARG	1.1	0.048	0.18
MA0041.1	Foxd3	1.1	0.061	0.23
MA0038.1	Gfi	1.1	0.066	0.24
MA0042.1	FOXI1	1.1	0.069	0.24
MA0043.1	HLF	1.2	0.083	0.28
MA0031.1	FOXD1	1.1	0.1	0.34
MA0050.1	IRF1	1.1	0.15	0.48
MA0070.1	PBX1	1.1	0.15	0.48
MA0117.1	Mafb	1.1	0.16	0.49
MA0136.1	ELF5	1.1	0.16	0.49
MA0007.1	Ar	1.1	0.17	0.5
MA0109.1	Hltf	1.1	0.18	0.52
MA0133.1	BRCA1	1.1	0.19	0.54
MA0149.1	EWSR1-FLI1	1.1	0.19	0.54
MA0058.1	MAX	1.1	0.22	0.59
MA0028.1	ELK1	1.1	0.25	0.6
MA0029.1	Evi1	1	0.27	0.6
MA0047.2	Foxa2	1	0.23	0.6
MA0051.1	IRF2	1	0.27	0.6
MA0073.1	RREB1	1	0.24	0.6
MA0135.1	Lhx3	1	0.26	0.6
MA0147.1	Myc	1.1	0.27	0.6
MA0156.1	FEV	1	0.26	0.6
MA0160.1	NR4A2	1	0.25	0.6
MA0259.1	HIF1A::ARNT	1.1	0.25	0.6
MA0032.1	FOXC1	1.1	0.32	0.64
MA0040.1	Foxq1	1	0.32	0.64
MA0069.1	Pax6	1	0.31	0.64
MA0078.1	Sox17	1	0.32	0.64
MA0092.1	Hand1::Tcfe2a	1	0.3	0.64
MA0125.1	Nobox	1.1	0.3	0.64
MA0157.1	FOXO3	1	0.31	0.64
MA0104.2	Mycn	1	0.33	0.65
MA0124.1	NKX3-1	1	0.36	0.7
MA0065.2	PPARG::RXRA	1	0.41	0.78
MA0009.1	T	1	0.42	0.79
MA0093.1	USF1	1	0.43	0.79
MA0052.1	MEF2A	1	0.45	0.81
MA0152.1	NFATC2	1	0.45	0.81
MA0072.1	RORA_2	1	0.47	0.83
MA0153.1	HNF1B	1	0.47	0.83
MA0159.1	RXR::RAR_DR5	1	0.48	0.83
MA0019.1	Ddit3::Cebpa	1	0.49	0.84
MA0114.1	HNF4A	0.99	0.5	0.84
MA0055.1	Myf	0.99	0.52	0.85
MA0088.1	znf143	0.99	0.52	0.85
MA0018.2	CREB1	0.98	0.53	0.87
MA0115.1	NR1H2::RXRA	0.99	0.54	0.87
MA0014.1	Pax5	0.98	0.62	0.91
MA0048.1	NHLH1	0.97	0.64	0.91
MA0057.1	MZF1_5-13	0.98	0.62	0.91
MA0060.1	NFYA	0.96	0.68	0.91
MA0063.1	Nkx2-5	0.96	0.66	0.91
MA0067.1	Pax2	0.94	0.63	0.91
MA0068.1	Pax4	0.98	0.66	0.91
MA0071.1	RORA_1	0.98	0.59	0.91
MA0080.2	SPI1	0.98	0.63	0.91
MA0106.1	TP53	0.96	0.67	0.91
MA0113.1	NR3C1	0.98	0.59	0.91
MA0131.1	MIZF	0.94	0.59	0.91
MA0143.1	Sox2	0.98	0.67	0.91
MA0158.1	HOXA5	0.95	0.67	0.91
MA0164.1	Nr2e3	0.98	0.58	0.91
MA0258.1	ESR2	0.98	0.65	0.91
MA0079.2	SP1	0.97	0.71	0.93
MA0122.1	Nkx3-2	0.96	0.71	0.93
MA0139.1	CTCF	0.96	0.74	0.96
MA0142.1	Pou5f1	0.96	0.75	0.96
MA0024.1	E2F1	0.87	0.78	0.98
MA0027.1	En1	0.92	0.78	0.98
MA0030.1	FOXF2	0.94	0.83	0.98
MA0062.2	GABPA	0.92	0.81	0.98
MA0077.1	SOX9	0.93	0.81	0.98
MA0100.1	Myb	0.92	0.8	0.98
MA0112.2	ESR1	0.95	0.81	0.98
MA0119.1	TLX1::NFIC	0.91	0.84	0.98
MA0145.1	Tcfcp2l1	0.94	0.83	0.98
MA0155.1	INSM1	0.94	0.83	0.98
MA0002.2	RUNX1	0.94	0.87	0.99
MA0033.1	FOXL1	0.79	0.91	0.99
MA0039.2	Klf4	0.93	0.92	0.99
MA0046.1	HNF1A	0.89	0.93	0.99
MA0076.1	ELK4	0.88	0.88	0.99
MA0083.1	SRF	0.88	0.87	0.99
MA0111.1	Spz1	0.92	0.86	0.99
MA0141.1	Esrrb	0.92	0.9	0.99
MA0148.1	FOXA1	0.94	0.91	0.99
MA0154.1	EBF1	0.91	0.91	0.99
MA0003.1	TFAP2A	0.81	1	1
MA0074.1	RXRA::VDR	0.88	0.95	1
MA0084.1	SRY	0.9	0.94	1
MA0090.1	TEAD1	0.89	0.96	1
MA0116.1	Zfp423	0.82	0.98	1
MA0138.2	REST	0.92	0.93	1
MA0146.1	Zfx	0.79	1	1
MA0162.1	Egr1	0.86	0.97	1
MA0163.1	PLAG1	0.84	1	1
